# Supplementary material for: Proteomics-based evaluation of AAV dystrophin gene therapy outcomes in mdx skeletal muscle
Source: JCI Insight. 2025 Nov 27;11(2):e197759. doi: 10.1172/jci.insight.197759 (PMC12892886; doi:10.1172/jci.insight.197759)
Supplement: Supporting data values [file jciinsight-11-197759-s157.xlsx]

## Sheet: Fig. 2A
WT						mdx4cv						μDys-mdx4cv						midiDys-mdx4cv						flDys-mdx4cv
298.3	347.5	328.2	340.2	355.7	349.6	53.4	56.2	64.1	63.3	57.1	67.4	140.3	128.2	132.3	137.4	89.2	113.1	154.1	133.1	129	156.6	164.2	152.2	151.1	122.5	129	141.4	101.6	131

## Sheet: Fig. 2B
	WT						Saline						µDys						midi-Dys						Full-Dys
Peptide F1	319	340	302.2	279.2	256.6	366.5	53.2	52.4	78.2	127.2	102.3	112.9	111.1	69.9	74.2	90.6	151.3	120.8	78.8	118.4	61.2	105.1	148.1	95.2	226.4	166.7	135.6	152.8	161.7	145.8
Peptide F2	617.6	691.9	699.8	575.8	655.6	591.2	16.5	16.3	56.8	19.4	66.9	56	51.2	73	57	95.9	87.9	45.4	29.6	70.2	47	74.4	63.2	69.7	334.1	279.3	285.8	325.7	166	287.2
Peptide F3	443.2	534.7	485.2	506.8	523.8	531.5	34	44.6	60.3	32.8	27.8	25.2	57	53.1	44.6	57.9	54.8	34.6	51.7	66.2	48.8	28.7	35.9	44.4	245	225.1	220	207.2	166.4	203.2
Peptide F4	322.2	350.9	318.2	533.9	535	502.1	18	34.8	48.9	21.8	28.8	67.9	54.2	43.5	56.8	48.7	58.5	87.4	47.8	44.6	50.9	43.8	35.6	49.8	192.3	157.7	148	273.1	158.1	198.9
Peptide F5	493.6	554.3	512.3	428	415.4	374.7	45.3	74.1	66.9	27.5	29.8	41.8	62.9	93.5	68.6	57	45.8	24.5	63.5	50.1	70.9	30.4	37.1	25.8	320.2	210.3	240.8	233.4	130.9	187.1

## Sheet: Fig. 2C
	WT						Saline						µDys						midi-Dys						Full-Dys
Peptide hD1	39.9	42.9	24.8	0	0	0	44.4	6.4	31.9	31	5.6	0	480.5	480.9	481.9	701	173.9	354.3	299.8	227.3	192.6	286	258.2	377.2	218.5	163.5	183.8	225	112	153.4
Peptide hD2	39.6	41.1	36	0	0	0	33.9	42.7	33.3	0	16.4	0	617.5	485.6	550.3	537.1	132.1	346.1	392.9	248.2	243.8	245.8	228.7	299.8	274.4	227.5	183.4	165.4	73.4	157.2
Peptide hD3	0	0	0	0	0	0	0	0	0	0	0	0	434.5	398.7	420.3	383	64.9	240.1	274.3	166.7	158.8	167.9	188.8	206.1	183.6	147.7	146.9	145.3	79.1	102.6
Peptide hD4	73.8	78.2	78.2	77.3	65.6	68.9	81.2	96	58.7	88.6	68.4	36.8	481.8	456.3	540.7	350	89.7	182.2	371.7	247.5	273.8	173.7	210.9	273.2	270	233.1	215.4	170.5	88.9	118.7
Peptide hD5	38.3	37.3	44.7	30.2	23.7	42.9	37.4	23.9	29.7	34.4	31.8	37.7	165.4	165.4	168.2	159.5	48.9	102.2	127.2	104.1	86.3	94.2	82.8	106.4	76.8	80.8	66.6	66.1	49.8	69.9
Peptide hD6	37.6	0	17.3	31.4	26.7	26.2	23.4	18.2	25.5	0	0	0	606.8	541.6	754	1064.2	248.1	651.6	472.8	221.4	261.2	488.6	422.9	643.8	276.6	234.8	211.4	372.1	151.4	299.9
Peptide hD7	0	10.4	8.4	23.1	0	0	15.3	10.1	16.5	0	0	22.8	387.2	358.8	368.1	556.3	100	357.2	283.6	194.3	178.3	284.6	315.8	314.7	198.3	131.7	145.4	217.4	120.2	158
Peptide hD8	128.4	129.8	135.4	55.5	59.7	38.8	126.7	157.7	140.3	37.3	41.1	42	417.7	393.5	392.4	470.2	168	383.4	309.2	255.4	219	329	292.2	299.4	258.4	214.4	177.1	267.8	134.4	197.8

## Sheet: Fig. 2D
	WT						Saline						µDys						midi-Dys						Full-Dys
Peptide L1	233	255.5	257.6	241.2	362.7	286	73.5	58.1	77.5	39.5	93.2	53.6	95.3	122.9	93	67.8	63.2	78.6	289.1	196	224.4	223.2	267.5	267.7	209.2	150.4	175.1	188.1	113.3	168.8
Peptide L2	212.8	261.9	260.7	292.1	279.8	274.1	88.4	104.8	97.4	49.2	39.8	75.3	84	96.8	123.1	47.1	62.2	48.7	212.5	174.6	165.6	175.3	155.9	202	187.2	147	125	153	105.1	128.2
Peptide L3	430.4	588.8	533.1	277	282.9	253.7	7	2.5	38.4	104.3	129.8	111.2	76.4	62.9	35.5	131.4	92.7	117.9	463.3	233.5	274.9	266	236.2	239.3	260.2	199.2	219.8	203.2	180.3	136.7
Peptide L4	209.7	267.7	240.4	670.5	644.5	642.7	22.5	72	66	38.9	14.4	63	60.1	60.4	33.2	83.9	0	33	160.8	128.3	145.2	413	440.9	525.1	151.4	95.2	97.2	300.3	209.3	279.1
Peptide L5	586.6	704.7	676.2	560.6	610.7	584.7	113.9	85.4	152.2	8	4.7	43.9	42.9	62.7	61.7	55.7	63.3	22.1	536.4	447.7	348.4	389.2	423.6	395.9	380	279	281.9	302.7	145.4	258.2
Peptide L6	304.7	330.1	298.5	362.4	349.4	296.6	0	0	16.2	2.6	16.8	42.8	40.6	6.4	18	41.1	27.9	22	251.4	178.9	148.6	206.4	236.7	217.4	156	130	149	182.5	76.8	135.7
Peptide L7				155.8	106	176.5				7.9	5	13.3				0	19.6	15.9				95.5	107.8	110.9				70	62.3	70.3
Peptide L8	419.3	419.1	419.7	395.6	413.7	367.8	41.6	24.1	24.5	13.7	1.3	33.2	75.8	62.2	62.4	26.5	23.3	6.2	377	287.7	207.8	325.9	314.2	289.8	324.6	241.2	220	212.7	118.7	188.4
Peptide L9	214.3	244.3	248	271.1	275.2	291	69.9	94.1	77.3	33.2	36.3	47.3	87.2	84.7	77.1	37.6	42.8	37.8	212.9	187.2	173.6	233.8	218.3	215.6	192	155.4	142.2	168.6	101.9	145.9
Peptide L10				155.7	143	125.4				66.9	42.5	54.8				48.2	35.6	63.4				126.4	88.7	126.3				94.3	61.6	102.9
Peptide L1	393.9	355.5	323.7	251.1	284.8	267.3	33.7	29.5	25.5	47.6	35.4	51.3	25.5	28.3	19.2	49.1	64.8	51.2	277.8	200.2	213.3	229.2	227.3	218.1	221.7	169	186.1	164.4	107.8	153.5

## Sheet: Fig. 3B
WT	Saline	µDys	midi-Dys	full-Dys
98.6	0.03	17.9	30.7	49.7
99.5	0.16	51.8	70.8	41.5
99.2	0.46	56.5	54	36.1
95.8	0	65.9	45.3	28.2
97	0.86	44.5	75.5	30
96.1	0.86	54.9	66.4	36.6

## Sheet: Fig. 3C
WT	Saline	µDys	midi-Dys	full-Dys
2.45	10.9	7.46	2.86	4.3
0.76	8.15	4.22	4.91	7.26
1.36	6.68	6.57	4.72	3.98
1.61	13.37	5.52	3.62	3.99
1.67	6.6	4.55	3.23	2.96

## Sheet: Fig. 3D
WT						Saline						micro-Dys						midi-Dys						Full-Dys
5.92952	65.2247	29.6476	622.599	5.92952	5.92952	5.92952	11.859	5.92952	5.92952	5.92952	5.92952	5.92952	11.859	5.92952	11.859	5.92952	5.92952	41.5066	5.92952	5.92952	23.7181	23.7181	5.92952	118.59	11.859	11.859	5.92952	266.828	11.859
5.92952	213.463	53.3657	681.894	183.815	17.7886	5.92952	17.7886	5.92952	5.92952	5.92952	5.92952	5.92952	17.7886	11.859	35.5771	5.92952	47.4361	94.8723	5.92952	11.859	59.2952	59.2952	5.92952	124.52	23.7181	88.9428	5.92952	290.546	29.6476
11.859	231.251	195.674	753.049	426.925	53.3657	23.7181	29.6476	23.7181	17.7886	5.92952	5.92952	5.92952	53.3657	17.7886	65.2247	5.92952	59.2952	94.8723	11.859	29.6476	65.2247	59.2952	11.859	124.52	94.8723	88.9428	5.92952	302.405	88.9428
65.2247	296.476	249.04	800.485	539.586	124.52	29.6476	47.4361	29.6476	17.7886	5.92952	5.92952	11.859	59.2952	17.7886	83.0132	5.92952	59.2952	124.52	11.859	88.9428	77.0837	94.8723	17.7886	130.449	100.802	112.661	154.167	308.335	124.52
243.11	302.405	308.335	871.639	581.093	225.322	29.6476	53.3657	35.5771	17.7886	11.859	5.92952	11.859	65.2247	41.5066	94.8723	11.859	71.1542	124.52	77.0837	106.731	106.731	100.802	17.7886	136.379	106.731	112.661	183.815	320.194	160.097
243.11	314.264	391.348	871.639	693.754	249.04	29.6476	53.3657	41.5066	23.7181	11.859	5.92952	29.6476	65.2247	59.2952	106.731	23.7181	83.0132	136.379	100.802	112.661	106.731	112.661	17.7886	148.238	106.731	118.59	243.11	332.053	183.815
326.123	332.053	397.278	972.441	705.613	249.04	35.5771	59.2952	41.5066	23.7181	17.7886	5.92952	29.6476	71.1542	71.1542	106.731	35.5771	106.731	136.379	100.802	112.661	106.731	112.661	94.8723	148.238	112.661	130.449	254.969	332.053	219.392
373.56	343.912	426.925	1037.67	758.978	272.758	35.5771	59.2952	41.5066	29.6476	17.7886	5.92952	29.6476	71.1542	83.0132	124.52	53.3657	112.661	142.308	112.661	118.59	112.661	118.59	100.802	148.238	118.59	136.379	272.758	343.912	237.181
397.278	343.912	456.573	1043.6	764.908	278.687	41.5066	59.2952	53.3657	35.5771	17.7886	11.859	35.5771	71.1542	83.0132	124.52	65.2247	118.59	142.308	118.59	118.59	112.661	124.52	124.52	154.167	118.59	136.379	290.546	349.842	260.899
403.207	349.842	468.432	1049.52	770.837	284.617	41.5066	65.2247	59.2952	35.5771	17.7886	17.7886	35.5771	71.1542	88.9428	130.449	100.802	124.52	154.167	124.52	130.449	118.59	130.449	124.52	160.097	124.52	136.379	290.546	373.56	278.687
432.855	349.842	468.432	1049.52	806.414	302.405	47.4361	71.1542	59.2952	35.5771	17.7886	23.7181	41.5066	71.1542	88.9428	136.379	118.59	124.52	154.167	130.449	130.449	118.59	142.308	136.379	160.097	124.52	148.238	314.264	379.489	284.617
438.784	391.348	468.432	1055.45	812.344	308.335	47.4361	71.1542	59.2952	35.5771	23.7181	23.7181	41.5066	77.0837	94.8723	136.379	118.59	130.449	154.167	136.379	136.379	124.52	148.238	142.308	160.097	124.52	148.238	326.123	385.419	296.476
444.714	450.643	486.22	1055.45	818.273	367.63	47.4361	77.0837	59.2952	35.5771	23.7181	29.6476	47.4361	77.0837	94.8723	136.379	124.52	136.379	154.167	154.167	136.379	124.52	154.167	142.308	166.026	130.449	148.238	337.982	385.419	296.476
450.643	492.15	545.516	1096.96	824.203	409.137	53.3657	83.0132	65.2247	41.5066	23.7181	29.6476	47.4361	77.0837	100.802	160.097	130.449	136.379	160.097	154.167	142.308	124.52	160.097	154.167	171.956	136.379	154.167	337.982	385.419	308.335
456.573	498.079	563.304	1102.89	830.132	426.925	53.3657	83.0132	77.0837	41.5066	23.7181	29.6476	47.4361	77.0837	100.802	160.097	136.379	148.238	160.097	160.097	154.167	124.52	160.097	171.956	177.886	136.379	160.097	337.982	385.419	308.335
456.573	509.938	563.304	1120.68	853.85	438.784	59.2952	83.0132	83.0132	41.5066	29.6476	35.5771	47.4361	77.0837	106.731	166.026	148.238	148.238	160.097	171.956	154.167	130.449	171.956	171.956	177.886	142.308	166.026	343.912	397.278	314.264
462.502	515.868	592.952	1144.4	895.357	444.714	65.2247	83.0132	83.0132	47.4361	29.6476	35.5771	53.3657	77.0837	112.661	171.956	148.238	148.238	160.097	171.956	154.167	130.449	171.956	207.533	177.886	148.238	171.956	343.912	409.137	320.194
468.432	521.798	598.881	1179.97	913.146	444.714	65.2247	83.0132	94.8723	53.3657	29.6476	41.5066	53.3657	83.0132	112.661	171.956	154.167	154.167	160.097	177.886	160.097	136.379	177.886	207.533	183.815	160.097	171.956	355.771	415.066	326.123
498.079	527.727	610.74	1209.62	930.934	456.573	65.2247	88.9428	100.802	53.3657	29.6476	41.5066	59.2952	83.0132	112.661	171.956	154.167	154.167	166.026	177.886	166.026	136.379	177.886	213.463	183.815	160.097	171.956	361.701	420.996	326.123
504.009	533.657	622.599	1215.55	936.864	480.291	71.1542	88.9428	100.802	53.3657	35.5771	41.5066	59.2952	83.0132	112.661	171.956	160.097	154.167	171.956	183.815	166.026	136.379	177.886	225.322	183.815	160.097	177.886	367.63	426.925	332.053
509.938	539.586	670.035	1215.55	942.793	486.22	77.0837	88.9428	100.802	59.2952	35.5771	41.5066	65.2247	83.0132	112.661	177.886	160.097	160.097	171.956	183.815	166.026	136.379	189.745	231.251	189.745	166.026	177.886	367.63	444.714	337.982
521.798	545.516	670.035	1221.48	972.441	486.22	77.0837	94.8723	100.802	59.2952	35.5771	41.5066	65.2247	88.9428	112.661	177.886	166.026	160.097	177.886	189.745	171.956	136.379	201.604	231.251	189.745	177.886	177.886	373.56	450.643	343.912
539.586	551.445	687.824	1251.13	978.37	486.22	77.0837	94.8723	106.731	59.2952	35.5771	41.5066	65.2247	88.9428	118.59	177.886	171.956	160.097	183.815	189.745	177.886	142.308	201.604	237.181	201.604	183.815	189.745	391.348	456.573	349.842
539.586	557.375	699.683	1251.13	984.3	492.15	77.0837	94.8723	124.52	59.2952	35.5771	41.5066	71.1542	88.9428	124.52	177.886	171.956	166.026	189.745	201.604	177.886	142.308	201.604	243.11	201.604	189.745	195.674	397.278	456.573	349.842
545.516	563.304	699.683	1262.99	1002.09	492.15	77.0837	100.802	124.52	59.2952	41.5066	41.5066	71.1542	94.8723	124.52	183.815	171.956	171.956	189.745	207.533	177.886	142.308	201.604	254.969	213.463	189.745	195.674	403.207	468.432	355.771
557.375	563.304	711.542	1268.92	1025.81	509.938	77.0837	100.802	124.52	59.2952	41.5066	53.3657	71.1542	94.8723	130.449	189.745	177.886	171.956	189.745	207.533	177.886	142.308	207.533	254.969	225.322	195.674	195.674	403.207	468.432	367.63
557.375	563.304	717.472	1280.78	1037.67	509.938	83.0132	100.802	124.52	65.2247	41.5066	53.3657	77.0837	94.8723	130.449	189.745	183.815	171.956	195.674	213.463	183.815	148.238	213.463	260.899	231.251	201.604	219.392	415.066	474.361	367.63
557.375	569.234	723.401	1298.56	1043.6	509.938	83.0132	100.802	130.449	71.1542	41.5066	59.2952	88.9428	94.8723	130.449	189.745	183.815	171.956	195.674	225.322	183.815	148.238	213.463	266.828	231.251	207.533	225.322	426.925	474.361	367.63
563.304	575.163	741.19	1316.35	1043.6	509.938	83.0132	100.802	130.449	77.0837	41.5066	59.2952	88.9428	94.8723	136.379	189.745	189.745	171.956	195.674	225.322	189.745	148.238	219.392	266.828	237.181	207.533	225.322	438.784	480.291	373.56
575.163	575.163	747.119	1322.28	1073.24	515.868	83.0132	100.802	136.379	77.0837	41.5066	59.2952	88.9428	100.802	136.379	195.674	189.745	171.956	201.604	231.251	189.745	148.238	219.392	266.828	243.11	213.463	231.251	444.714	480.291	373.56
581.093	592.952	753.049	1346	1079.17	521.798	83.0132	106.731	136.379	77.0837	47.4361	65.2247	88.9428	100.802	142.308	195.674	189.745	177.886	201.604	231.251	195.674	154.167	219.392	272.758	243.11	219.392	237.181	450.643	480.291	379.489
587.022	598.881	764.908	1357.86	1096.96	521.798	83.0132	112.661	136.379	77.0837	47.4361	65.2247	88.9428	100.802	142.308	195.674	195.674	195.674	207.533	237.181	195.674	154.167	225.322	278.687	243.11	225.322	237.181	456.573	486.22	391.348
587.022	604.811	770.837	1363.79	1102.89	527.727	88.9428	112.661	136.379	77.0837	47.4361	77.0837	88.9428	100.802	142.308	201.604	195.674	201.604	207.533	243.11	195.674	154.167	231.251	284.617	243.11	225.322	237.181	462.502	492.15	397.278
587.022	622.599	776.767	1369.72	1108.82	527.727	88.9428	112.661	142.308	83.0132	47.4361	77.0837	94.8723	100.802	148.238	207.533	195.674	201.604	213.463	243.11	195.674	160.097	237.181	284.617	243.11	231.251	237.181	462.502	498.079	415.066
592.952	628.529	782.696	1375.65	1108.82	533.657	94.8723	112.661	142.308	83.0132	53.3657	77.0837	94.8723	106.731	148.238	207.533	195.674	201.604	213.463	249.04	195.674	160.097	243.11	284.617	243.11	231.251	237.181	474.361	504.009	415.066
604.811	634.458	782.696	1387.51	1114.75	533.657	94.8723	112.661	142.308	83.0132	53.3657	77.0837	94.8723	106.731	148.238	207.533	195.674	207.533	219.392	249.04	207.533	166.026	243.11	290.546	243.11	237.181	243.11	480.291	515.868	420.996
604.811	634.458	788.626	1429.01	1120.68	539.586	94.8723	124.52	148.238	83.0132	53.3657	83.0132	94.8723	106.731	154.167	213.463	207.533	207.533	219.392	249.04	219.392	171.956	243.11	296.476	249.04	249.04	254.969	486.22	515.868	426.925
604.811	640.388	788.626	1434.94	1138.47	539.586	94.8723	124.52	148.238	88.9428	53.3657	83.0132	94.8723	106.731	154.167	213.463	207.533	207.533	219.392	249.04	219.392	171.956	243.11	296.476	249.04	260.899	260.899	492.15	533.657	438.784
604.811	646.317	788.626	1446.8	1144.4	539.586	94.8723	124.52	148.238	88.9428	53.3657	88.9428	94.8723	112.661	154.167	213.463	207.533	207.533	225.322	249.04	225.322	171.956	249.04	308.335	249.04	266.828	260.899	498.079	533.657	450.643
616.67	646.317	788.626	1458.66	1150.33	545.516	94.8723	124.52	154.167	88.9428	53.3657	94.8723	94.8723	112.661	154.167	213.463	207.533	213.463	225.322	254.969	243.11	171.956	249.04	320.194	249.04	272.758	260.899	498.079	551.445	480.291
622.599	646.317	794.555	1464.59	1162.19	551.445	94.8723	130.449	154.167	88.9428	59.2952	100.802	94.8723	112.661	160.097	219.392	213.463	213.463	231.251	254.969	243.11	177.886	254.969	320.194	254.969	278.687	266.828	498.079	557.375	480.291
622.599	646.317	806.414	1464.59	1162.19	551.445	94.8723	130.449	154.167	88.9428	59.2952	100.802	100.802	112.661	160.097	219.392	213.463	213.463	231.251	254.969	249.04	177.886	254.969	326.123	254.969	278.687	266.828	498.079	563.304	480.291
622.599	652.247	812.344	1482.38	1162.19	563.304	100.802	130.449	160.097	88.9428	59.2952	100.802	100.802	112.661	166.026	225.322	213.463	219.392	231.251	254.969	249.04	183.815	254.969	326.123	254.969	278.687	266.828	504.009	563.304	486.22
622.599	658.176	818.273	1488.31	1174.04	563.304	100.802	130.449	160.097	88.9428	59.2952	106.731	100.802	118.59	166.026	225.322	213.463	225.322	231.251	260.899	249.04	183.815	254.969	332.053	254.969	284.617	272.758	509.938	563.304	486.22
628.529	658.176	824.203	1488.31	1191.83	569.234	100.802	136.379	166.026	88.9428	59.2952	106.731	100.802	118.59	166.026	225.322	213.463	225.322	237.181	266.828	249.04	183.815	260.899	337.982	260.899	290.546	278.687	521.798	569.234	492.15
634.458	664.106	836.062	1506.1	1197.76	575.163	100.802	136.379	166.026	88.9428	59.2952	106.731	106.731	118.59	166.026	225.322	219.392	225.322	237.181	266.828	249.04	183.815	260.899	337.982	260.899	290.546	278.687	521.798	581.093	504.009
634.458	664.106	847.921	1512.03	1203.69	575.163	100.802	136.379	171.956	94.8723	59.2952	112.661	106.731	118.59	166.026	225.322	219.392	231.251	237.181	266.828	254.969	183.815	260.899	337.982	260.899	290.546	278.687	533.657	581.093	509.938
640.388	670.035	847.921	1512.03	1209.62	587.022	106.731	142.308	171.956	94.8723	65.2247	112.661	112.661	118.59	166.026	225.322	219.392	231.251	237.181	266.828	254.969	189.745	266.828	343.912	260.899	290.546	284.617	563.304	581.093	509.938
640.388	675.965	877.569	1517.96	1209.62	587.022	106.731	142.308	171.956	94.8723	65.2247	112.661	112.661	118.59	171.956	237.181	225.322	231.251	243.11	272.758	254.969	189.745	266.828	349.842	260.899	290.546	284.617	563.304	587.022	521.798
646.317	681.894	883.498	1541.67	1209.62	587.022	106.731	142.308	171.956	94.8723	65.2247	118.59	112.661	118.59	171.956	243.11	225.322	231.251	249.04	278.687	266.828	195.674	266.828	349.842	266.828	290.546	284.617	563.304	587.022	527.727
646.317	699.683	895.357	1547.6	1209.62	587.022	112.661	142.308	177.886	100.802	65.2247	118.59	112.661	118.59	177.886	249.04	231.251	237.181	249.04	284.617	266.828	201.604	272.758	349.842	266.828	296.476	290.546	575.163	592.952	533.657
646.317	705.613	907.216	1553.53	1215.55	592.952	112.661	142.308	183.815	106.731	65.2247	118.59	112.661	124.52	177.886	249.04	231.251	237.181	249.04	284.617	266.828	201.604	284.617	355.771	266.828	296.476	290.546	575.163	592.952	539.586
664.106	705.613	913.146	1559.46	1221.48	592.952	112.661	142.308	183.815	106.731	65.2247	118.59	112.661	124.52	177.886	249.04	231.251	237.181	249.04	284.617	272.758	207.533	284.617	355.771	266.828	296.476	290.546	581.093	592.952	545.516
664.106	717.472	919.075	1559.46	1221.48	604.811	112.661	142.308	189.745	106.731	65.2247	118.59	112.661	124.52	183.815	254.969	231.251	237.181	249.04	290.546	272.758	207.533	284.617	361.701	272.758	302.405	296.476	581.093	598.881	551.445
675.965	723.401	930.934	1565.39	1233.34	604.811	118.59	148.238	189.745	106.731	65.2247	124.52	112.661	124.52	183.815	254.969	231.251	243.11	249.04	290.546	272.758	207.533	284.617	367.63	272.758	302.405	302.405	587.022	598.881	551.445
675.965	729.331	936.864	1577.25	1233.34	610.74	118.59	148.238	189.745	112.661	71.1542	124.52	112.661	130.449	189.745	254.969	237.181	243.11	254.969	302.405	272.758	207.533	290.546	367.63	278.687	302.405	302.405	598.881	604.811	551.445
693.754	735.26	960.582	1577.25	1233.34	610.74	118.59	148.238	195.674	112.661	71.1542	124.52	112.661	130.449	189.745	260.899	249.04	243.11	254.969	302.405	272.758	207.533	290.546	367.63	278.687	308.335	308.335	604.811	616.67	551.445
693.754	741.19	960.582	1595.04	1245.2	610.74	118.59	148.238	201.604	112.661	77.0837	124.52	118.59	130.449	189.745	266.828	249.04	249.04	254.969	302.405	278.687	213.463	290.546	391.348	278.687	308.335	314.264	616.67	616.67	551.445
699.683	747.119	960.582	1624.69	1251.13	616.67	118.59	148.238	201.604	112.661	77.0837	130.449	118.59	130.449	195.674	266.828	249.04	254.969	254.969	302.405	278.687	213.463	290.546	391.348	278.687	320.194	314.264	616.67	622.599	563.304
699.683	747.119	972.441	1642.48	1251.13	622.599	118.59	154.167	201.604	112.661	77.0837	130.449	118.59	130.449	195.674	266.828	249.04	254.969	260.899	302.405	278.687	213.463	296.476	397.278	278.687	320.194	314.264	628.529	628.529	587.022
705.613	747.119	978.37	1654.34	1268.92	628.529	124.52	154.167	207.533	112.661	77.0837	136.379	118.59	130.449	201.604	266.828	254.969	254.969	260.899	308.335	284.617	219.392	302.405	397.278	290.546	320.194	314.264	628.529	646.317	598.881
705.613	753.049	978.37	1678.05	1268.92	628.529	124.52	154.167	213.463	112.661	77.0837	136.379	124.52	136.379	201.604	272.758	260.899	260.899	260.899	308.335	284.617	219.392	302.405	403.207	290.546	320.194	320.194	628.529	652.247	604.811
717.472	758.978	978.37	1689.91	1274.85	634.458	124.52	154.167	213.463	118.59	83.0132	136.379	124.52	136.379	201.604	272.758	260.899	260.899	266.828	308.335	284.617	219.392	302.405	409.137	290.546	320.194	320.194	640.388	652.247	604.811
723.401	758.978	984.3	1695.84	1280.78	640.388	130.449	154.167	213.463	118.59	83.0132	142.308	130.449	136.379	201.604	272.758	260.899	266.828	266.828	314.264	290.546	219.392	314.264	409.137	290.546	326.123	320.194	640.388	664.106	610.74
741.19	764.908	990.229	1707.7	1280.78	646.317	130.449	160.097	219.392	124.52	83.0132	142.308	130.449	136.379	207.533	278.687	260.899	266.828	266.828	314.264	290.546	219.392	314.264	420.996	290.546	326.123	320.194	652.247	670.035	616.67
741.19	770.837	1002.09	1719.56	1286.71	646.317	130.449	160.097	219.392	124.52	88.9428	142.308	130.449	136.379	207.533	278.687	266.828	278.687	266.828	320.194	290.546	219.392	314.264	432.855	290.546	326.123	320.194	652.247	670.035	628.529
747.119	770.837	1008.02	1749.21	1292.63	646.317	130.449	160.097	219.392	124.52	88.9428	142.308	130.449	142.308	207.533	278.687	266.828	278.687	272.758	320.194	290.546	219.392	320.194	432.855	290.546	326.123	326.123	664.106	670.035	634.458
753.049	770.837	1013.95	1761.07	1310.42	646.317	130.449	160.097	219.392	130.449	88.9428	142.308	130.449	142.308	207.533	284.617	266.828	278.687	278.687	320.194	302.405	225.322	326.123	432.855	290.546	326.123	326.123	670.035	675.965	646.317
758.978	782.696	1019.88	1767	1316.35	646.317	130.449	160.097	219.392	130.449	88.9428	142.308	130.449	142.308	207.533	284.617	272.758	278.687	278.687	337.982	308.335	231.251	326.123	432.855	296.476	326.123	326.123	687.824	675.965	652.247
758.978	782.696	1019.88	1767	1322.28	652.247	130.449	160.097	225.322	130.449	94.8723	148.238	130.449	148.238	207.533	284.617	272.758	284.617	284.617	337.982	314.264	231.251	326.123	432.855	302.405	332.053	337.982	687.824	675.965	658.176
758.978	782.696	1019.88	1778.86	1340.07	658.176	136.379	160.097	225.322	136.379	94.8723	148.238	130.449	148.238	213.463	284.617	272.758	284.617	284.617	337.982	314.264	231.251	326.123	438.784	308.335	332.053	337.982	699.683	687.824	664.106
764.908	788.626	1031.74	1784.78	1369.72	658.176	136.379	160.097	231.251	136.379	100.802	154.167	136.379	148.238	219.392	284.617	278.687	284.617	290.546	337.982	314.264	231.251	326.123	438.784	308.335	337.982	337.982	705.613	687.824	675.965
764.908	788.626	1031.74	1796.64	1387.51	658.176	136.379	160.097	231.251	136.379	100.802	154.167	136.379	148.238	219.392	290.546	278.687	284.617	290.546	343.912	314.264	231.251	326.123	444.714	308.335	337.982	343.912	711.542	693.754	675.965
764.908	794.555	1031.74	1844.08	1399.37	658.176	142.308	166.026	231.251	142.308	100.802	154.167	136.379	148.238	225.322	290.546	284.617	284.617	290.546	349.842	320.194	231.251	332.053	444.714	308.335	343.912	343.912	717.472	693.754	687.824
764.908	800.485	1031.74	1850.01	1405.3	658.176	142.308	166.026	237.181	142.308	100.802	154.167	136.379	148.238	225.322	290.546	284.617	284.617	296.476	349.842	320.194	231.251	332.053	444.714	308.335	343.912	349.842	729.331	693.754	693.754
770.837	800.485	1043.6	1855.94	1411.23	658.176	142.308	166.026	237.181	148.238	100.802	154.167	136.379	148.238	225.322	290.546	284.617	290.546	296.476	349.842	320.194	237.181	332.053	450.643	314.264	343.912	349.842	741.19	699.683	693.754
770.837	806.414	1043.6	1873.73	1429.01	664.106	142.308	171.956	237.181	148.238	100.802	154.167	142.308	148.238	231.251	296.476	284.617	290.546	296.476	355.771	320.194	237.181	337.982	450.643	314.264	349.842	355.771	747.119	699.683	717.472
770.837	812.344	1043.6	1873.73	1429.01	664.106	142.308	171.956	243.11	148.238	100.802	154.167	142.308	148.238	231.251	296.476	290.546	296.476	302.405	355.771	326.123	237.181	337.982	450.643	314.264	349.842	355.771	747.119	699.683	729.331
776.767	812.344	1049.52	1879.66	1434.94	664.106	142.308	171.956	249.04	148.238	106.731	154.167	142.308	154.167	231.251	302.405	290.546	296.476	302.405	355.771	326.123	237.181	337.982	456.573	320.194	349.842	361.701	753.049	705.613	741.19
776.767	824.203	1055.45	1879.66	1452.73	670.035	148.238	171.956	254.969	154.167	106.731	154.167	142.308	154.167	231.251	302.405	296.476	302.405	302.405	367.63	332.053	237.181	337.982	462.502	320.194	355.771	361.701	753.049	711.542	741.19
776.767	824.203	1055.45	1879.66	1464.59	670.035	148.238	171.956	254.969	154.167	106.731	160.097	148.238	160.097	231.251	302.405	296.476	302.405	308.335	367.63	332.053	237.181	337.982	462.502	320.194	355.771	361.701	753.049	711.542	741.19
782.696	830.132	1073.24	1885.59	1464.59	675.965	148.238	177.886	254.969	154.167	106.731	160.097	148.238	160.097	231.251	308.335	296.476	302.405	308.335	367.63	332.053	237.181	337.982	468.432	326.123	355.771	361.701	753.049	717.472	747.119
788.626	830.132	1073.24	1891.52	1464.59	681.894	148.238	177.886	260.899	154.167	106.731	160.097	148.238	166.026	231.251	308.335	296.476	308.335	308.335	367.63	332.053	243.11	343.912	468.432	326.123	361.701	361.701	764.908	723.401	747.119
794.555	836.062	1073.24	1891.52	1464.59	681.894	148.238	177.886	260.899	154.167	106.731	160.097	148.238	166.026	231.251	308.335	302.405	308.335	314.264	373.56	332.053	243.11	343.912	468.432	326.123	361.701	361.701	764.908	723.401	782.696
794.555	836.062	1079.17	1897.45	1476.45	687.824	148.238	177.886	260.899	154.167	112.661	160.097	148.238	166.026	237.181	308.335	308.335	308.335	320.194	379.489	332.053	249.04	343.912	468.432	332.053	367.63	367.63	770.837	729.331	788.626
794.555	847.921	1085.1	1921.16	1482.38	687.824	148.238	177.886	266.828	160.097	112.661	160.097	154.167	166.026	237.181	314.264	308.335	314.264	320.194	379.489	337.982	249.04	349.842	468.432	332.053	367.63	367.63	788.626	735.26	788.626
794.555	847.921	1085.1	1968.6	1482.38	693.754	154.167	183.815	272.758	160.097	112.661	166.026	154.167	166.026	237.181	314.264	308.335	320.194	326.123	391.348	337.982	249.04	349.842	474.361	332.053	373.56	367.63	788.626	741.19	788.626
800.485	847.921	1091.03	1968.6	1488.31	693.754	154.167	183.815	272.758	160.097	112.661	171.956	154.167	166.026	237.181	314.264	308.335	320.194	326.123	391.348	337.982	254.969	349.842	480.291	332.053	379.489	373.56	794.555	741.19	794.555
800.485	847.921	1102.89	1968.6	1488.31	693.754	154.167	183.815	278.687	160.097	118.59	171.956	154.167	171.956	237.181	314.264	308.335	320.194	332.053	397.278	337.982	254.969	355.771	480.291	332.053	379.489	373.56	794.555	747.119	794.555
806.414	847.921	1108.82	1980.46	1488.31	693.754	160.097	183.815	278.687	160.097	118.59	171.956	154.167	171.956	243.11	320.194	308.335	320.194	332.053	403.207	343.912	260.899	355.771	486.22	343.912	385.419	379.489	800.485	753.049	800.485
812.344	853.85	1114.75	2033.82	1494.24	699.683	160.097	189.745	284.617	160.097	118.59	171.956	154.167	171.956	243.11	320.194	314.264	326.123	332.053	403.207	343.912	260.899	355.771	492.15	343.912	385.419	379.489	806.414	758.978	806.414
812.344	859.78	1114.75	2069.4	1500.17	699.683	160.097	189.745	284.617	171.956	118.59	171.956	154.167	171.956	243.11	320.194	320.194	326.123	337.982	403.207	343.912	266.828	361.701	492.15	343.912	391.348	385.419	806.414	764.908	806.414
812.344	859.78	1120.68	2087.19	1506.1	705.613	160.097	189.745	284.617	171.956	124.52	177.886	154.167	177.886	249.04	320.194	320.194	326.123	349.842	409.137	349.842	272.758	361.701	492.15	349.842	391.348	391.348	824.203	764.908	812.344
812.344	865.71	1120.68	2099.05	1506.1	711.542	160.097	189.745	290.546	171.956	124.52	183.815	154.167	177.886	249.04	320.194	326.123	326.123	349.842	415.066	349.842	272.758	361.701	492.15	349.842	397.278	391.348	824.203	770.837	818.273
824.203	877.569	1120.68	2122.77	1512.03	711.542	160.097	189.745	290.546	171.956	124.52	183.815	160.097	177.886	249.04	320.194	326.123	326.123	349.842	420.996	349.842	272.758	367.63	492.15	349.842	397.278	391.348	830.132	770.837	830.132
824.203	877.569	1132.54	2128.7	1512.03	717.472	160.097	189.745	296.476	171.956	124.52	183.815	160.097	177.886	254.969	320.194	326.123	332.053	349.842	420.996	349.842	278.687	367.63	498.079	349.842	397.278	403.207	830.132	770.837	836.062
824.203	877.569	1132.54	2176.13	1517.96	717.472	160.097	195.674	302.405	177.886	124.52	183.815	160.097	177.886	254.969	326.123	326.123	332.053	355.771	420.996	355.771	278.687	367.63	498.079	349.842	403.207	403.207	830.132	782.696	841.991
830.132	883.498	1132.54	2182.06	1517.96	717.472	166.026	195.674	302.405	183.815	124.52	183.815	160.097	177.886	254.969	326.123	326.123	332.053	355.771	420.996	361.701	284.617	367.63	504.009	355.771	409.137	403.207	836.062	782.696	847.921
830.132	895.357	1132.54	2205.78	1529.82	717.472	171.956	195.674	302.405	183.815	124.52	189.745	160.097	183.815	260.899	332.053	326.123	337.982	361.701	426.925	367.63	284.617	367.63	504.009	355.771	415.066	409.137	836.062	788.626	853.85
836.062	901.287	1144.4	2235.43	1529.82	717.472	171.956	195.674	302.405	183.815	124.52	189.745	160.097	183.815	260.899	332.053	332.053	337.982	361.701	426.925	367.63	284.617	367.63	504.009	355.771	420.996	409.137	836.062	788.626	853.85
836.062	913.146	1144.4	2253.22	1535.74	717.472	171.956	195.674	308.335	183.815	124.52	189.745	160.097	183.815	260.899	332.053	332.053	337.982	361.701	432.855	367.63	284.617	367.63	509.938	361.701	420.996	409.137	841.991	806.414	859.78
841.991	913.146	1144.4	2276.93	1535.74	723.401	171.956	195.674	314.264	183.815	130.449	189.745	166.026	189.745	260.899	332.053	332.053	337.982	367.63	432.855	367.63	290.546	373.56	509.938	361.701	426.925	409.137	841.991	812.344	865.71
847.921	919.075	1150.33	2300.65	1547.6	723.401	177.886	195.674	320.194	189.745	130.449	189.745	166.026	189.745	260.899	337.982	337.982	343.912	367.63	438.784	367.63	290.546	373.56	509.938	367.63	426.925	415.066	841.991	812.344	877.569
847.921	919.075	1162.19	2324.37	1553.53	723.401	177.886	201.604	320.194	189.745	130.449	189.745	166.026	189.745	266.828	343.912	337.982	343.912	367.63	444.714	373.56	290.546	385.419	509.938	367.63	432.855	415.066	841.991	812.344	877.569
847.921	925.005	1168.11	2324.37	1553.53	723.401	177.886	207.533	320.194	189.745	130.449	189.745	166.026	189.745	266.828	349.842	355.771	343.912	367.63	444.714	373.56	290.546	385.419	515.868	367.63	444.714	426.925	847.921	818.273	883.498
847.921	925.005	1174.04	2330.3	1559.46	723.401	177.886	207.533	326.123	195.674	130.449	189.745	171.956	189.745	266.828	349.842	355.771	343.912	367.63	450.643	373.56	296.476	391.348	521.798	373.56	450.643	432.855	847.921	824.203	907.216
853.85	930.934	1174.04	2342.16	1612.83	723.401	177.886	213.463	326.123	195.674	130.449	189.745	171.956	189.745	266.828	355.771	355.771	343.912	373.56	456.573	379.489	296.476	391.348	521.798	373.56	450.643	432.855	853.85	830.132	919.075
853.85	936.864	1174.04	2342.16	1618.76	729.331	177.886	213.463	326.123	195.674	130.449	195.674	171.956	189.745	266.828	355.771	355.771	349.842	373.56	462.502	385.419	296.476	391.348	527.727	373.56	450.643	432.855	853.85	830.132	930.934
859.78	942.793	1179.97	2389.6	1630.62	729.331	177.886	219.392	326.123	195.674	136.379	195.674	177.886	189.745	272.758	355.771	361.701	349.842	379.489	462.502	385.419	302.405	391.348	527.727	379.489	450.643	444.714	859.78	836.062	942.793
859.78	942.793	1179.97	2520.04	1642.48	729.331	177.886	219.392	326.123	195.674	136.379	195.674	177.886	189.745	278.687	355.771	361.701	349.842	379.489	462.502	391.348	302.405	397.278	527.727	379.489	450.643	444.714	883.498	836.062	948.723
859.78	948.723	1203.69	2525.97	1642.48	735.26	183.815	225.322	326.123	195.674	136.379	195.674	177.886	189.745	278.687	355.771	367.63	355.771	379.489	462.502	391.348	308.335	397.278	527.727	385.419	456.573	450.643	883.498	841.991	954.652
859.78	948.723	1209.62	2591.2	1648.41	735.26	183.815	225.322	326.123	195.674	142.308	195.674	177.886	189.745	278.687	361.701	367.63	355.771	379.489	462.502	391.348	308.335	397.278	527.727	385.419	456.573	450.643	901.287	859.78	954.652
871.639	954.652	1215.55	2798.73	1648.41	741.19	183.815	225.322	332.053	195.674	142.308	201.604	177.886	195.674	278.687	361.701	367.63	355.771	379.489	462.502	391.348	308.335	403.207	533.657	385.419	456.573	450.643	907.216	865.71	954.652
871.639	954.652	1215.55	2875.82	1672.12	741.19	183.815	225.322	332.053	195.674	142.308	201.604	183.815	195.674	278.687	361.701	373.56	355.771	385.419	468.432	391.348	314.264	403.207	533.657	385.419	462.502	456.573	913.146	865.71	984.3
871.639	960.582	1221.48	2941.04	1672.12	741.19	183.815	225.322	332.053	201.604	142.308	201.604	183.815	195.674	278.687	367.63	373.56	361.701	385.419	468.432	391.348	314.264	409.137	533.657	385.419	468.432	456.573	925.005	865.71	990.229
871.639	966.511	1221.48	3012.19	1678.05	747.119	183.815	225.322	337.982	201.604	142.308	213.463	183.815	195.674	278.687	367.63	373.56	367.63	385.419	474.361	391.348	314.264	409.137	533.657	391.348	474.361	456.573	930.934	877.569	996.159
877.569	972.441	1227.41	3041.84	1678.05	747.119	183.815	225.322	337.982	201.604	148.238	213.463	183.815	201.604	278.687	373.56	373.56	373.56	385.419	474.361	397.278	314.264	409.137	539.586	391.348	474.361	462.502	948.723	877.569	996.159
877.569	978.37	1233.34	3077.42	1678.05	753.049	183.815	231.251	337.982	201.604	148.238	213.463	183.815	201.604	284.617	379.489	373.56	373.56	385.419	480.291	397.278	314.264	415.066	539.586	391.348	474.361	468.432	954.652	877.569	1002.09
883.498	978.37	1233.34	3397.61	1689.91	753.049	183.815	237.181	337.982	201.604	148.238	219.392	189.745	201.604	284.617	379.489	379.489	373.56	391.348	480.291	397.278	314.264	415.066	545.516	397.278	474.361	468.432	954.652	883.498	1002.09
883.498	984.3	1233.34	4814.77	1695.84	758.978	189.745	237.181	343.912	201.604	148.238	219.392	189.745	201.604	290.546	379.489	379.489	373.56	391.348	486.22	397.278	320.194	420.996	545.516	403.207	486.22	468.432	954.652	883.498	1013.95
889.428	984.3	1239.27	444.714	1695.84	758.978	189.745	237.181	343.912	201.604	148.238	219.392	189.745	201.604	290.546	385.419	379.489	379.489	397.278	486.22	397.278	326.123	420.996	545.516	409.137	498.079	468.432	954.652	883.498	1019.88
889.428	984.3	1239.27	504.009	1707.7	758.978	189.745	237.181	343.912	207.533	148.238	219.392	189.745	201.604	290.546	391.348	379.489	379.489	397.278	486.22	397.278	326.123	420.996	551.445	409.137	521.798	474.361	960.582	883.498	1019.88
889.428	990.229	1245.2	521.798	1713.63	764.908	189.745	237.181	349.842	207.533	154.167	225.322	195.674	201.604	290.546	403.207	385.419	379.489	397.278	492.15	397.278	326.123	432.855	557.375	409.137	521.798	474.361	972.441	907.216	1019.88
889.428	990.229	1245.2	587.022	1719.56	764.908	189.745	237.181	349.842	207.533	154.167	225.322	201.604	207.533	296.476	403.207	385.419	379.489	403.207	498.079	403.207	326.123	432.855	563.304	415.066	521.798	474.361	978.37	919.075	1037.67
895.357	990.229	1245.2	604.811	1719.56	770.837	189.745	243.11	355.771	213.463	154.167	225.322	201.604	207.533	296.476	403.207	385.419	385.419	403.207	498.079	403.207	326.123	432.855	569.234	415.066	527.727	474.361	990.229	919.075	1049.52
901.287	996.159	1251.13	610.74	1725.49	770.837	195.674	243.11	355.771	213.463	154.167	225.322	201.604	207.533	296.476	403.207	385.419	385.419	403.207	498.079	403.207	326.123	432.855	569.234	420.996	527.727	480.291	990.229	925.005	1049.52
901.287	1002.09	1251.13	634.458	1743.28	770.837	195.674	243.11	355.771	213.463	154.167	231.251	201.604	207.533	296.476	409.137	391.348	391.348	403.207	498.079	403.207	332.053	438.784	569.234	420.996	533.657	486.22	996.159	930.934	1061.38
901.287	1008.02	1257.06	658.176	1743.28	770.837	195.674	243.11	355.771	225.322	154.167	237.181	201.604	207.533	302.405	409.137	391.348	391.348	403.207	498.079	403.207	332.053	444.714	569.234	426.925	533.657	492.15	1002.09	930.934	1073.24
907.216	1013.95	1257.06	681.894	1755.14	776.767	195.674	243.11	361.701	225.322	154.167	237.181	201.604	207.533	302.405	409.137	391.348	397.278	403.207	498.079	403.207	332.053	444.714	569.234	426.925	533.657	492.15	1013.95	936.864	1073.24
913.146	1013.95	1262.99	717.472	1755.14	776.767	195.674	243.11	361.701	225.322	154.167	243.11	201.604	213.463	302.405	409.137	391.348	397.278	409.137	498.079	403.207	337.982	450.643	569.234	426.925	539.586	498.079	1013.95	936.864	1073.24
913.146	1013.95	1262.99	841.991	1755.14	776.767	195.674	249.04	367.63	225.322	154.167	243.11	201.604	213.463	302.405	409.137	397.278	397.278	409.137	504.009	409.137	337.982	450.643	569.234	432.855	539.586	498.079	1013.95	942.793	1085.1
919.075	1013.95	1262.99	871.639	1761.07	776.767	195.674	249.04	367.63	231.251	154.167	249.04	201.604	213.463	302.405	409.137	397.278	397.278	415.066	504.009	409.137	343.912	450.643	575.163	438.784	539.586	498.079	1043.6	942.793	1091.03
919.075	1031.74	1268.92	877.569	1772.93	782.696	195.674	249.04	373.56	231.251	154.167	254.969	207.533	213.463	308.335	409.137	397.278	397.278	415.066	504.009	415.066	343.912	456.573	581.093	444.714	539.586	498.079	1049.52	948.723	1091.03
925.005	1037.67	1274.85	889.428	1772.93	782.696	201.604	249.04	385.419	237.181	154.167	254.969	207.533	213.463	308.335	415.066	397.278	403.207	420.996	504.009	415.066	343.912	462.502	581.093	444.714	539.586	504.009	1061.38	948.723	1102.89
925.005	1037.67	1274.85	895.357	1778.86	782.696	201.604	249.04	385.419	237.181	154.167	254.969	207.533	213.463	308.335	415.066	397.278	403.207	426.925	509.938	415.066	343.912	468.432	581.093	444.714	539.586	504.009	1061.38	948.723	1102.89
925.005	1043.6	1280.78	936.864	1784.78	782.696	201.604	254.969	385.419	237.181	160.097	254.969	207.533	213.463	314.264	420.996	397.278	403.207	426.925	515.868	420.996	349.842	468.432	581.093	444.714	545.516	504.009	1067.31	954.652	1108.82
930.934	1043.6	1286.71	948.723	1784.78	788.626	207.533	254.969	391.348	237.181	160.097	254.969	207.533	219.392	314.264	426.925	397.278	409.137	426.925	515.868	420.996	349.842	468.432	581.093	444.714	545.516	509.938	1073.24	960.582	1144.4
930.934	1043.6	1286.71	1055.45	1796.64	788.626	207.533	254.969	391.348	243.11	160.097	260.899	207.533	219.392	314.264	426.925	403.207	409.137	426.925	515.868	420.996	349.842	474.361	581.093	444.714	551.445	509.938	1079.17	960.582	1144.4
930.934	1043.6	1292.63	1055.45	1814.43	794.555	207.533	254.969	391.348	243.11	160.097	266.828	207.533	219.392	314.264	426.925	403.207	409.137	426.925	521.798	420.996	349.842	474.361	581.093	444.714	557.375	509.938	1085.1	960.582	1144.4
936.864	1043.6	1298.56	1067.31	1814.43	794.555	207.533	260.899	397.278	249.04	160.097	266.828	213.463	219.392	314.264	432.855	403.207	409.137	426.925	521.798	426.925	355.771	474.361	581.093	444.714	557.375	515.868	1091.03	972.441	1150.33
942.793	1049.52	1310.42	1073.24	1820.36	794.555	207.533	260.899	397.278	249.04	160.097	272.758	213.463	225.322	314.264	432.855	403.207	415.066	426.925	521.798	426.925	355.771	480.291	587.022	450.643	557.375	521.798	1096.96	972.441	1156.26
942.793	1049.52	1316.35	1073.24	1820.36	794.555	207.533	260.899	397.278	249.04	166.026	272.758	213.463	225.322	314.264	432.855	403.207	415.066	432.855	521.798	426.925	355.771	480.291	587.022	450.643	557.375	521.798	1102.89	978.37	1162.19
948.723	1055.45	1316.35	1073.24	1826.29	800.485	207.533	260.899	397.278	249.04	166.026	272.758	213.463	225.322	320.194	432.855	409.137	420.996	432.855	521.798	426.925	355.771	480.291	592.952	450.643	557.375	521.798	1108.82	990.229	1162.19
948.723	1055.45	1322.28	1079.17	1832.22	800.485	207.533	260.899	403.207	249.04	166.026	278.687	219.392	231.251	320.194	432.855	409.137	426.925	432.855	527.727	432.855	355.771	486.22	592.952	450.643	569.234	527.727	1132.54	996.159	1162.19
954.652	1061.38	1328.21	1085.1	1844.08	800.485	207.533	260.899	403.207	249.04	166.026	278.687	219.392	231.251	320.194	432.855	409.137	426.925	432.855	533.657	432.855	361.701	486.22	598.881	456.573	569.234	527.727	1132.54	1002.09	1185.9
954.652	1067.31	1328.21	1091.03	1861.87	806.414	213.463	260.899	409.137	249.04	166.026	278.687	219.392	231.251	320.194	432.855	415.066	432.855	438.784	533.657	432.855	361.701	486.22	598.881	456.573	569.234	527.727	1138.47	1008.02	1203.69
960.582	1067.31	1328.21	1120.68	1861.87	806.414	213.463	260.899	420.996	249.04	166.026	278.687	219.392	237.181	320.194	432.855	420.996	432.855	438.784	533.657	432.855	361.701	492.15	604.811	456.573	569.234	533.657	1144.4	1019.88	1209.62
960.582	1067.31	1328.21	1150.33	1873.73	806.414	213.463	260.899	426.925	254.969	166.026	278.687	219.392	237.181	320.194	438.784	420.996	432.855	444.714	533.657	438.784	361.701	492.15	604.811	456.573	569.234	533.657	1144.4	1019.88	1215.55
966.511	1067.31	1328.21	1156.26	1873.73	812.344	213.463	266.828	432.855	260.899	166.026	284.617	219.392	237.181	320.194	438.784	420.996	438.784	444.714	533.657	438.784	361.701	492.15	610.74	456.573	581.093	533.657	1144.4	1031.74	1221.48
966.511	1079.17	1328.21	1179.97	1885.59	818.273	219.392	266.828	438.784	260.899	166.026	284.617	219.392	237.181	326.123	444.714	420.996	438.784	444.714	533.657	444.714	367.63	492.15	610.74	468.432	587.022	545.516	1156.26	1037.67	1227.41
966.511	1079.17	1334.14	1191.83	1891.52	818.273	219.392	266.828	438.784	266.828	171.956	284.617	219.392	237.181	326.123	444.714	420.996	438.784	444.714	539.586	444.714	367.63	492.15	616.67	468.432	592.952	545.516	1156.26	1043.6	1239.27
972.441	1085.1	1334.14	1209.62	1909.3	818.273	219.392	266.828	450.643	266.828	171.956	284.617	225.322	237.181	326.123	444.714	420.996	444.714	450.643	539.586	444.714	367.63	492.15	616.67	474.361	592.952	545.516	1174.04	1049.52	1245.2
978.37	1091.03	1334.14	1215.55	1909.3	818.273	219.392	266.828	456.573	266.828	171.956	290.546	225.322	237.181	326.123	450.643	426.925	444.714	450.643	545.516	444.714	367.63	492.15	616.67	474.361	592.952	551.445	1179.97	1055.45	1262.99
984.3	1091.03	1334.14	1221.48	1915.23	824.203	219.392	266.828	456.573	266.828	177.886	290.546	225.322	243.11	326.123	450.643	426.925	450.643	456.573	545.516	450.643	367.63	492.15	616.67	480.291	598.881	551.445	1185.9	1055.45	1274.85
990.229	1096.96	1340.07	1233.34	1915.23	824.203	225.322	266.828	462.502	272.758	177.886	290.546	231.251	243.11	332.053	456.573	432.855	450.643	456.573	545.516	450.643	373.56	498.079	616.67	480.291	598.881	551.445	1191.83	1055.45	1274.85
990.229	1102.89	1346	1239.27	1915.23	824.203	225.322	266.828	468.432	272.758	177.886	290.546	231.251	243.11	332.053	456.573	432.855	456.573	456.573	545.516	456.573	373.56	498.079	622.599	480.291	598.881	557.375	1197.76	1055.45	1280.78
1013.95	1102.89	1346	1257.06	1921.16	830.132	225.322	266.828	474.361	278.687	177.886	290.546	243.11	243.11	332.053	456.573	432.855	456.573	456.573	545.516	456.573	373.56	504.009	622.599	480.291	604.811	557.375	1197.76	1073.24	1286.71
1013.95	1114.75	1351.93	1274.85	1927.09	830.132	225.322	266.828	474.361	278.687	183.815	290.546	243.11	243.11	332.053	456.573	432.855	456.573	462.502	551.445	462.502	379.489	509.938	622.599	480.291	604.811	557.375	1197.76	1079.17	1292.63
1019.88	1120.68	1351.93	1274.85	1927.09	847.921	225.322	272.758	474.361	278.687	183.815	290.546	249.04	243.11	332.053	456.573	438.784	462.502	468.432	557.375	468.432	379.489	509.938	622.599	486.22	610.74	557.375	1215.55	1079.17	1292.63
1019.88	1126.61	1357.86	1280.78	1933.02	853.85	225.322	272.758	480.291	284.617	183.815	290.546	249.04	243.11	337.982	456.573	438.784	462.502	468.432	557.375	468.432	379.489	515.868	628.529	486.22	610.74	563.304	1221.48	1079.17	1298.56
1025.81	1132.54	1357.86	1310.42	1938.95	853.85	231.251	272.758	486.22	284.617	183.815	296.476	249.04	249.04	337.982	462.502	438.784	462.502	474.361	557.375	468.432	379.489	515.868	628.529	486.22	610.74	563.304	1221.48	1085.1	1304.49
1025.81	1132.54	1357.86	1316.35	1944.88	853.85	231.251	272.758	492.15	284.617	183.815	296.476	254.969	249.04	337.982	474.361	438.784	468.432	474.361	563.304	468.432	385.419	515.868	628.529	486.22	610.74	569.234	1227.41	1085.1	1304.49
1025.81	1138.47	1357.86	1322.28	1962.67	859.78	231.251	272.758	492.15	290.546	183.815	296.476	254.969	249.04	337.982	474.361	438.784	468.432	474.361	563.304	468.432	385.419	515.868	628.529	486.22	616.67	581.093	1239.27	1114.75	1304.49
1025.81	1150.33	1357.86	1328.21	1968.6	859.78	231.251	278.687	492.15	290.546	183.815	296.476	254.969	249.04	337.982	474.361	438.784	468.432	474.361	569.234	468.432	385.419	515.868	628.529	492.15	622.599	587.022	1239.27	1120.68	1316.35
1031.74	1150.33	1357.86	1334.14	1974.53	859.78	231.251	278.687	498.079	296.476	189.745	302.405	254.969	249.04	343.912	474.361	438.784	474.361	474.361	569.234	474.361	391.348	515.868	634.458	492.15	628.529	587.022	1251.13	1120.68	1322.28
1031.74	1150.33	1363.79	1340.07	1974.53	859.78	231.251	278.687	498.079	296.476	189.745	302.405	254.969	249.04	343.912	474.361	444.714	474.361	474.361	569.234	474.361	391.348	521.798	634.458	492.15	628.529	587.022	1257.06	1126.61	1322.28
1031.74	1156.26	1363.79	1346	1992.32	859.78	231.251	278.687	504.009	296.476	195.674	302.405	254.969	249.04	343.912	474.361	450.643	474.361	480.291	569.234	480.291	391.348	521.798	634.458	498.079	628.529	587.022	1262.99	1132.54	1351.93
1031.74	1156.26	1363.79	1387.51	1998.25	859.78	231.251	284.617	504.009	296.476	195.674	308.335	254.969	249.04	343.912	474.361	450.643	480.291	480.291	569.234	480.291	391.348	521.798	640.388	498.079	628.529	592.952	1262.99	1138.47	1351.93
1031.74	1162.19	1363.79	1387.51	2010.11	865.71	237.181	284.617	504.009	296.476	195.674	308.335	254.969	249.04	349.842	474.361	450.643	480.291	480.291	569.234	480.291	391.348	527.727	640.388	504.009	628.529	592.952	1268.92	1144.4	1363.79
1031.74	1162.19	1363.79	1387.51	2010.11	865.71	237.181	284.617	504.009	296.476	195.674	308.335	260.899	254.969	349.842	480.291	450.643	480.291	480.291	575.163	480.291	397.278	527.727	646.317	504.009	634.458	592.952	1268.92	1144.4	1369.72
1037.67	1168.11	1363.79	1405.3	2016.04	865.71	237.181	290.546	515.868	296.476	201.604	314.264	260.899	254.969	355.771	480.291	450.643	486.22	486.22	575.163	480.291	397.278	527.727	646.317	504.009	634.458	598.881	1292.63	1150.33	1399.37
1037.67	1168.11	1375.65	1417.15	2016.04	871.639	237.181	290.546	515.868	302.405	201.604	320.194	260.899	254.969	355.771	486.22	450.643	486.22	486.22	581.093	480.291	397.278	527.727	652.247	504.009	634.458	598.881	1310.42	1150.33	1399.37
1043.6	1174.04	1375.65	1417.15	2021.97	871.639	237.181	290.546	515.868	302.405	201.604	320.194	260.899	254.969	355.771	486.22	456.573	486.22	486.22	581.093	486.22	403.207	533.657	652.247	509.938	640.388	598.881	1322.28	1150.33	1405.3
1043.6	1174.04	1375.65	1417.15	2021.97	871.639	237.181	290.546	515.868	302.405	201.604	320.194	260.899	254.969	355.771	492.15	456.573	492.15	486.22	581.093	486.22	403.207	533.657	652.247	515.868	640.388	598.881	1328.21	1156.26	1411.23
1049.52	1185.9	1381.58	1423.08	2021.97	877.569	237.181	290.546	515.868	302.405	201.604	320.194	260.899	254.969	355.771	492.15	456.573	492.15	486.22	587.022	486.22	403.207	539.586	652.247	515.868	640.388	598.881	1346	1156.26	1429.01
1049.52	1191.83	1381.58	1440.87	2027.89	877.569	243.11	296.476	521.798	308.335	207.533	320.194	260.899	254.969	361.701	492.15	456.573	492.15	486.22	587.022	486.22	403.207	545.516	658.176	521.798	646.317	604.811	1351.93	1162.19	1434.94
1049.52	1191.83	1387.51	1476.45	2033.82	883.498	243.11	296.476	521.798	308.335	207.533	320.194	266.828	254.969	361.701	492.15	462.502	498.079	486.22	592.952	492.15	409.137	545.516	664.106	521.798	652.247	604.811	1363.79	1162.19	1446.8
1055.45	1191.83	1387.51	1482.38	2033.82	883.498	243.11	296.476	527.727	308.335	207.533	326.123	266.828	254.969	361.701	492.15	462.502	504.009	486.22	598.881	492.15	409.137	551.445	664.106	527.727	658.176	604.811	1375.65	1162.19	1452.73
1055.45	1191.83	1393.44	1488.31	2045.68	883.498	243.11	296.476	527.727	314.264	207.533	326.123	266.828	260.899	367.63	492.15	462.502	504.009	492.15	598.881	492.15	409.137	551.445	670.035	527.727	658.176	604.811	1375.65	1168.11	1452.73
1055.45	1191.83	1393.44	1494.24	2057.54	883.498	243.11	296.476	533.657	314.264	207.533	326.123	272.758	260.899	367.63	498.079	468.432	504.009	492.15	598.881	492.15	409.137	551.445	675.965	533.657	664.106	616.67	1381.58	1174.04	1494.24
1055.45	1197.76	1393.44	1500.17	2075.33	889.428	249.04	302.405	533.657	314.264	207.533	332.053	278.687	260.899	367.63	498.079	468.432	504.009	492.15	598.881	492.15	409.137	551.445	675.965	533.657	664.106	622.599	1381.58	1174.04	1500.17
1061.38	1197.76	1399.37	1506.1	2093.12	889.428	249.04	308.335	539.586	314.264	207.533	332.053	278.687	260.899	367.63	498.079	468.432	509.938	492.15	604.811	492.15	409.137	557.375	675.965	533.657	670.035	622.599	1387.51	1179.97	1517.96
1061.38	1203.69	1399.37	1506.1	2093.12	889.428	249.04	308.335	539.586	314.264	207.533	332.053	278.687	260.899	373.56	498.079	468.432	509.938	498.079	604.811	492.15	415.066	557.375	681.894	539.586	681.894	622.599	1387.51	1185.9	1523.89
1067.31	1203.69	1399.37	1512.03	2099.05	895.357	249.04	308.335	539.586	320.194	213.463	332.053	284.617	260.899	373.56	498.079	474.361	515.868	498.079	604.811	498.079	420.996	557.375	687.824	539.586	687.824	628.529	1393.44	1197.76	1535.74
1067.31	1209.62	1405.3	1529.82	2104.98	895.357	249.04	308.335	539.586	320.194	213.463	332.053	284.617	260.899	373.56	498.079	474.361	515.868	504.009	610.74	498.079	420.996	563.304	693.754	539.586	693.754	628.529	1393.44	1203.69	1547.6
1073.24	1221.48	1405.3	1535.74	2110.91	901.287	254.969	308.335	539.586	320.194	213.463	332.053	284.617	260.899	379.489	504.009	474.361	515.868	509.938	610.74	498.079	420.996	563.304	693.754	545.516	693.754	634.458	1405.3	1203.69	1547.6
1073.24	1227.41	1405.3	1547.6	2116.84	907.216	254.969	314.264	545.516	320.194	219.392	337.982	284.617	266.828	379.489	504.009	474.361	521.798	515.868	616.67	498.079	426.925	563.304	693.754	545.516	699.683	634.458	1411.23	1209.62	1565.39
1073.24	1233.34	1411.23	1553.53	2128.7	913.146	254.969	314.264	545.516	320.194	219.392	337.982	284.617	266.828	379.489	504.009	474.361	521.798	515.868	616.67	498.079	432.855	563.304	693.754	545.516	705.613	640.388	1423.08	1209.62	1565.39
1073.24	1245.2	1411.23	1553.53	2158.34	913.146	254.969	314.264	551.445	320.194	219.392	337.982	284.617	272.758	385.419	504.009	480.291	521.798	515.868	622.599	498.079	432.855	563.304	699.683	551.445	705.613	640.388	1423.08	1209.62	1571.32
1073.24	1245.2	1411.23	1553.53	2164.27	913.146	254.969	314.264	551.445	320.194	219.392	343.912	290.546	272.758	385.419	504.009	480.291	521.798	515.868	622.599	498.079	432.855	563.304	699.683	551.445	711.542	640.388	1423.08	1215.55	1577.25
1079.17	1251.13	1417.15	1559.46	2170.2	913.146	254.969	314.264	563.304	326.123	219.392	343.912	290.546	272.758	385.419	504.009	486.22	521.798	515.868	628.529	504.009	432.855	569.234	699.683	551.445	711.542	640.388	1434.94	1215.55	1577.25
1085.1	1251.13	1417.15	1559.46	2176.13	913.146	254.969	314.264	563.304	326.123	225.322	343.912	290.546	272.758	391.348	504.009	486.22	521.798	515.868	628.529	509.938	438.784	569.234	699.683	551.445	717.472	646.317	1434.94	1215.55	1583.18
1085.1	1257.06	1423.08	1571.32	2176.13	919.075	254.969	320.194	569.234	326.123	225.322	343.912	290.546	272.758	391.348	509.938	486.22	527.727	515.868	628.529	509.938	438.784	575.163	705.613	557.375	723.401	646.317	1434.94	1221.48	1583.18
1085.1	1257.06	1423.08	1577.25	2187.99	919.075	260.899	326.123	575.163	332.053	231.251	343.912	290.546	272.758	391.348	509.938	486.22	527.727	521.798	634.458	509.938	438.784	575.163	705.613	557.375	723.401	646.317	1440.87	1227.41	1589.11
1085.1	1262.99	1423.08	1600.97	2193.92	925.005	260.899	326.123	575.163	332.053	231.251	349.842	296.476	272.758	397.278	509.938	486.22	527.727	521.798	634.458	509.938	438.784	575.163	705.613	563.304	723.401	652.247	1440.87	1227.41	1612.83
1091.03	1268.92	1423.08	1612.83	2199.85	930.934	260.899	326.123	581.093	332.053	231.251	349.842	296.476	272.758	397.278	515.868	492.15	527.727	521.798	640.388	509.938	444.714	575.163	711.542	563.304	723.401	658.176	1446.8	1227.41	1642.48
1091.03	1274.85	1423.08	1630.62	2199.85	930.934	260.899	326.123	581.093	337.982	231.251	349.842	296.476	278.687	397.278	521.798	492.15	527.727	521.798	646.317	509.938	444.714	581.093	711.542	563.304	729.331	658.176	1452.73	1239.27	1648.41
1091.03	1280.78	1423.08	1630.62	2205.78	930.934	260.899	326.123	587.022	337.982	231.251	349.842	296.476	278.687	397.278	521.798	492.15	527.727	521.798	646.317	509.938	444.714	581.093	711.542	569.234	729.331	664.106	1452.73	1239.27	1648.41
1096.96	1280.78	1423.08	1636.55	2211.71	936.864	260.899	326.123	587.022	337.982	237.181	349.842	296.476	278.687	397.278	521.798	498.079	533.657	527.727	646.317	509.938	444.714	581.093	717.472	575.163	729.331	664.106	1458.66	1239.27	1648.41
1096.96	1286.71	1429.01	1642.48	2217.64	936.864	260.899	326.123	592.952	337.982	237.181	349.842	296.476	278.687	403.207	521.798	498.079	533.657	527.727	652.247	515.868	444.714	587.022	717.472	575.163	735.26	670.035	1464.59	1239.27	1648.41
1102.89	1286.71	1434.94	1642.48	2217.64	936.864	260.899	332.053	598.881	343.912	237.181	349.842	296.476	278.687	403.207	521.798	498.079	533.657	527.727	652.247	521.798	450.643	587.022	729.331	581.093	741.19	675.965	1464.59	1245.2	1678.05
1102.89	1286.71	1434.94	1648.41	2235.43	942.793	260.899	332.053	598.881	349.842	237.181	355.771	302.405	278.687	403.207	521.798	498.079	533.657	527.727	652.247	521.798	450.643	587.022	735.26	581.093	741.19	675.965	1464.59	1251.13	1689.91
1102.89	1292.63	1440.87	1654.34	2235.43	942.793	266.828	332.053	598.881	355.771	237.181	355.771	302.405	278.687	409.137	521.798	504.009	533.657	533.657	652.247	521.798	450.643	592.952	741.19	581.093	747.119	687.824	1464.59	1251.13	1701.77
1108.82	1310.42	1440.87	1672.12	2241.36	942.793	266.828	332.053	610.74	355.771	237.181	355.771	308.335	284.617	409.137	521.798	509.938	539.586	533.657	652.247	527.727	450.643	598.881	741.19	581.093	747.119	693.754	1464.59	1257.06	1701.77
1108.82	1322.28	1440.87	1678.05	2241.36	942.793	266.828	332.053	616.67	355.771	243.11	355.771	308.335	284.617	409.137	521.798	509.938	539.586	533.657	658.176	527.727	450.643	604.811	741.19	587.022	753.049	693.754	1470.52	1262.99	1707.7
1114.75	1322.28	1446.8	1695.84	2247.29	942.793	266.828	332.053	622.599	355.771	243.11	355.771	308.335	284.617	415.066	527.727	509.938	539.586	539.586	658.176	533.657	450.643	604.811	741.19	587.022	753.049	693.754	1476.45	1268.92	1713.63
1120.68	1322.28	1446.8	1695.84	2259.15	948.723	266.828	337.982	628.529	355.771	243.11	355.771	308.335	284.617	415.066	533.657	509.938	539.586	539.586	658.176	533.657	456.573	610.74	747.119	587.022	758.978	693.754	1476.45	1280.78	1713.63
1120.68	1322.28	1452.73	1707.7	2259.15	948.723	266.828	337.982	628.529	361.701	249.04	361.701	314.264	284.617	415.066	533.657	509.938	539.586	539.586	658.176	533.657	456.573	610.74	747.119	587.022	764.908	699.683	1482.38	1280.78	1713.63
1126.61	1328.21	1458.66	1707.7	2271.01	948.723	266.828	337.982	628.529	361.701	249.04	361.701	314.264	284.617	415.066	533.657	515.868	539.586	539.586	658.176	539.586	456.573	616.67	753.049	592.952	764.908	699.683	1488.31	1280.78	1737.35
1126.61	1328.21	1458.66	1725.49	2271.01	948.723	272.758	343.912	634.458	361.701	249.04	361.701	314.264	284.617	415.066	533.657	515.868	539.586	539.586	658.176	539.586	456.573	622.599	753.049	592.952	770.837	699.683	1488.31	1286.71	1755.14
1126.61	1328.21	1458.66	1731.42	2324.37	954.652	272.758	343.912	640.388	361.701	249.04	361.701	314.264	290.546	415.066	539.586	515.868	545.516	539.586	664.106	539.586	456.573	622.599	753.049	598.881	776.767	699.683	1494.24	1286.71	1755.14
1132.54	1328.21	1458.66	1749.21	2324.37	960.582	272.758	343.912	640.388	361.701	249.04	361.701	320.194	290.546	415.066	545.516	515.868	551.445	545.516	664.106	545.516	462.502	622.599	753.049	598.881	776.767	705.613	1506.1	1292.63	1796.64
1132.54	1328.21	1458.66	1761.07	2336.23	966.511	272.758	343.912	640.388	367.63	249.04	361.701	326.123	290.546	415.066	551.445	515.868	551.445	545.516	664.106	545.516	462.502	622.599	753.049	604.811	782.696	711.542	1506.1	1298.56	1832.22
1138.47	1334.14	1458.66	1772.93	2354.02	966.511	278.687	349.842	640.388	367.63	249.04	361.701	332.053	290.546	415.066	557.375	521.798	557.375	545.516	670.035	545.516	468.432	628.529	758.978	604.811	782.696	711.542	1512.03	1298.56	1832.22
1138.47	1340.07	1464.59	1778.86	2383.67	978.37	278.687	349.842	646.317	373.56	249.04	361.701	332.053	296.476	415.066	557.375	521.798	557.375	551.445	670.035	545.516	468.432	628.529	758.978	604.811	788.626	711.542	1523.89	1304.49	1838.15
1138.47	1340.07	1476.45	1778.86	2395.52	978.37	278.687	349.842	646.317	373.56	254.969	361.701	332.053	296.476	415.066	557.375	521.798	557.375	551.445	675.965	551.445	468.432	628.529	758.978	610.74	788.626	717.472	1523.89	1310.42	1855.94
1138.47	1351.93	1476.45	1790.71	2407.38	978.37	278.687	355.771	646.317	373.56	254.969	367.63	337.982	296.476	420.996	563.304	521.798	557.375	551.445	675.965	551.445	468.432	628.529	758.978	610.74	788.626	717.472	1529.82	1310.42	1867.8
1138.47	1351.93	1476.45	1790.71	2431.1	978.37	278.687	355.771	646.317	373.56	260.899	367.63	337.982	296.476	420.996	563.304	521.798	563.304	557.375	693.754	551.445	468.432	634.458	758.978	610.74	794.555	723.401	1529.82	1316.35	1873.73
1138.47	1357.86	1482.38	1790.71	2448.89	984.3	278.687	355.771	652.247	373.56	260.899	367.63	337.982	296.476	420.996	563.304	527.727	563.304	557.375	699.683	551.445	474.361	634.458	758.978	610.74	794.555	729.331	1529.82	1316.35	1903.38
1144.4	1357.86	1482.38	1802.57	2466.68	984.3	284.617	355.771	652.247	373.56	260.899	367.63	337.982	296.476	426.925	569.234	527.727	563.304	557.375	699.683	551.445	474.361	634.458	758.978	610.74	794.555	729.331	1547.6	1316.35	1903.38
1144.4	1363.79	1482.38	1820.36	2472.61	990.229	290.546	355.771	658.176	373.56	266.828	373.56	337.982	302.405	426.925	569.234	527.727	569.234	557.375	699.683	551.445	474.361	634.458	764.908	616.67	794.555	729.331	1559.46	1322.28	1909.3
1144.4	1363.79	1482.38	1826.29	2496.33	990.229	290.546	361.701	658.176	379.489	266.828	373.56	343.912	302.405	432.855	569.234	533.657	569.234	557.375	705.613	551.445	480.291	658.176	764.908	616.67	806.414	729.331	1565.39	1322.28	1950.81
1144.4	1369.72	1482.38	1832.22	2496.33	996.159	290.546	361.701	664.106	385.419	266.828	379.489	343.912	308.335	432.855	569.234	533.657	569.234	563.304	705.613	557.375	480.291	658.176	764.908	616.67	824.203	735.26	1565.39	1328.21	1968.6
1150.33	1369.72	1482.38	1838.15	2520.04	996.159	290.546	361.701	675.965	385.419	266.828	385.419	343.912	308.335	432.855	569.234	539.586	569.234	563.304	711.542	557.375	480.291	658.176	764.908	622.599	830.132	735.26	1571.32	1328.21	1974.53
1150.33	1369.72	1482.38	1855.94	2525.97	996.159	290.546	361.701	675.965	385.419	272.758	385.419	343.912	308.335	432.855	575.163	539.586	569.234	563.304	711.542	557.375	486.22	664.106	764.908	622.599	830.132	741.19	1571.32	1340.07	1998.25
1156.26	1375.65	1488.31	1873.73	2537.83	996.159	290.546	361.701	675.965	385.419	272.758	391.348	349.842	314.264	432.855	575.163	545.516	569.234	569.234	717.472	557.375	486.22	670.035	764.908	628.529	836.062	741.19	1583.18	1340.07	2021.97
1156.26	1381.58	1494.24	1873.73	2537.83	1002.09	290.546	361.701	681.894	391.348	278.687	391.348	355.771	314.264	432.855	575.163	545.516	569.234	569.234	717.472	557.375	486.22	670.035	770.837	628.529	836.062	741.19	1589.11	1346	2021.97
1162.19	1381.58	1494.24	1927.09	2591.2	1002.09	296.476	361.701	687.824	397.278	278.687	391.348	355.771	314.264	432.855	575.163	545.516	569.234	569.234	717.472	557.375	486.22	675.965	776.767	634.458	836.062	741.19	1595.04	1351.93	2069.4
1168.11	1381.58	1500.17	1938.95	2597.13	1002.09	296.476	361.701	687.824	403.207	278.687	391.348	355.771	314.264	438.784	575.163	545.516	575.163	569.234	717.472	563.304	492.15	675.965	776.767	634.458	859.78	753.049	1595.04	1357.86	2075.33
1168.11	1387.51	1500.17	1998.25	2603.06	1002.09	296.476	361.701	699.683	403.207	284.617	391.348	355.771	314.264	438.784	575.163	551.445	575.163	575.163	723.401	563.304	492.15	675.965	776.767	634.458	865.71	753.049	1600.97	1363.79	2081.26
1168.11	1387.51	1500.17	2104.98	2626.78	1008.02	296.476	367.63	699.683	409.137	284.617	391.348	355.771	314.264	438.784	587.022	551.445	575.163	575.163	723.401	563.304	492.15	687.824	782.696	640.388	865.71	753.049	1600.97	1363.79	2081.26
1179.97	1393.44	1500.17	2110.91	2668.28	1013.95	296.476	367.63	711.542	415.066	290.546	391.348	361.701	320.194	438.784	587.022	551.445	575.163	575.163	723.401	569.234	492.15	687.824	782.696	640.388	865.71	758.978	1606.9	1363.79	2110.91
1179.97	1393.44	1500.17	2116.84	2668.28	1013.95	296.476	367.63	711.542	415.066	290.546	397.278	361.701	326.123	444.714	587.022	557.375	581.093	581.093	723.401	569.234	492.15	693.754	788.626	646.317	865.71	758.978	1606.9	1369.72	2110.91
1179.97	1393.44	1500.17	2152.41	2674.21	1013.95	302.405	373.56	717.472	415.066	290.546	397.278	361.701	326.123	444.714	592.952	557.375	581.093	581.093	729.331	569.234	492.15	699.683	788.626	646.317	865.71	758.978	1612.83	1375.65	2116.84
1185.9	1393.44	1506.1	2158.34	2674.21	1013.95	302.405	379.489	723.401	420.996	290.546	397.278	367.63	326.123	444.714	592.952	557.375	581.093	587.022	729.331	569.234	492.15	699.683	788.626	658.176	871.639	758.978	1618.76	1381.58	2158.34
1185.9	1399.37	1506.1	2217.64	2680.14	1013.95	302.405	379.489	729.331	420.996	290.546	397.278	367.63	326.123	444.714	592.952	563.304	581.093	587.022	735.26	575.163	492.15	705.613	788.626	658.176	871.639	758.978	1624.69	1387.51	2187.99
1185.9	1405.3	1512.03	2223.57	2692	1019.88	302.405	379.489	729.331	426.925	290.546	403.207	367.63	326.123	450.643	592.952	563.304	581.093	587.022	735.26	575.163	498.079	705.613	788.626	658.176	871.639	758.978	1624.69	1387.51	2193.92
1191.83	1405.3	1517.96	2330.3	2804.66	1019.88	302.405	379.489	729.331	426.925	290.546	403.207	373.56	332.053	450.643	598.881	563.304	581.093	587.022	741.19	575.163	498.079	711.542	788.626	664.106	877.569	764.908	1624.69	1399.37	2205.78
1197.76	1417.15	1517.96	2354.02	2863.96	1025.81	302.405	379.489	735.26	432.855	290.546	403.207	373.56	332.053	450.643	598.881	563.304	581.093	592.952	741.19	575.163	504.009	717.472	794.555	664.106	877.569	764.908	1630.62	1399.37	2223.57
1203.69	1417.15	1523.89	2377.74	2875.82	1025.81	302.405	379.489	735.26	432.855	296.476	403.207	373.56	332.053	450.643	598.881	569.234	587.022	592.952	741.19	575.163	504.009	717.472	794.555	670.035	883.498	764.908	1630.62	1399.37	2229.5
1203.69	1423.08	1523.89	2407.38	2881.75	1025.81	302.405	385.419	735.26	432.855	296.476	403.207	373.56	332.053	450.643	598.881	569.234	587.022	592.952	741.19	581.093	504.009	717.472	794.555	670.035	889.428	776.767	1642.48	1405.3	2235.43
1209.62	1423.08	1523.89	2822.45	2911.39	1031.74	308.335	385.419	741.19	432.855	296.476	409.137	379.489	337.982	456.573	598.881	569.234	587.022	598.881	741.19	581.093	504.009	723.401	794.555	675.965	889.428	776.767	1642.48	1405.3	2235.43
1215.55	1423.08	1529.82		3024.05	1037.67	308.335	391.348	741.19	438.784	296.476	409.137	379.489	337.982	456.573	604.811	575.163	587.022	598.881	747.119	581.093	509.938	723.401	794.555	675.965	889.428	782.696	1648.41	1411.23	2241.36
1215.55	1423.08	1529.82		3676.3	1043.6	308.335	391.348	747.119	438.784	302.405	409.137	379.489	337.982	456.573	604.811	575.163	587.022	598.881	758.978	581.093	509.938	723.401	800.485	675.965	895.357	788.626	1648.41	1411.23	2241.36
1215.55	1434.94	1535.74		4370.05	1043.6	308.335	391.348	747.119	444.714	302.405	409.137	385.419	337.982	456.573	604.811	575.163	587.022	598.881	758.978	581.093	509.938	723.401	806.414	675.965	901.287	788.626	1666.19	1417.15	2259.15
1215.55	1434.94	1535.74		4494.57	1043.6	308.335	391.348	747.119	444.714	302.405	409.137	385.419	337.982	462.502	610.74	581.093	587.022	604.811	758.978	581.093	509.938	723.401	806.414	687.824	907.216	788.626	1666.19	1417.15	2265.08
1221.48	1434.94	1535.74		5241.69	1043.6	308.335	391.348	753.049	444.714	308.335	415.066	391.348	337.982	468.432	610.74	587.022	587.022	604.811	758.978	581.093	515.868	735.26	806.414	687.824	907.216	794.555	1683.98	1429.01	2282.86
1221.48	1440.87	1535.74		5953.24	1049.52	314.264	391.348	753.049	444.714	308.335	415.066	391.348	343.912	468.432	610.74	587.022	587.022	610.74	764.908	581.093	515.868	741.19	806.414	693.754	913.146	794.555	1689.91	1429.01	2288.79
1227.41	1440.87	1541.67		8437.7	1055.45	314.264	397.278	753.049	444.714	308.335	415.066	391.348	343.912	474.361	616.67	587.022	587.022	610.74	764.908	587.022	521.798	741.19	812.344	693.754	913.146	794.555	1695.84	1434.94	2294.72
1227.41	1446.8	1541.67		41.5066	1055.45	314.264	397.278	758.978	444.714	308.335	415.066	391.348	343.912	474.361	616.67	587.022	592.952	610.74	764.908	587.022	521.798	747.119	812.344	699.683	919.075	800.485	1707.7	1440.87	2300.65
1227.41	1446.8	1541.67		243.11	1061.38	320.194	397.278	758.978	444.714	314.264	415.066	397.278	349.842	474.361	616.67	587.022	592.952	616.67	770.837	592.952	521.798	753.049	818.273	699.683	919.075	806.414	1713.63	1440.87	2306.58
1233.34	1446.8	1541.67		296.476	1061.38	320.194	403.207	764.908	444.714	314.264	420.996	397.278	349.842	480.291	616.67	598.881	592.952	616.67	770.837	598.881	521.798	753.049	818.273	699.683	925.005	812.344	1713.63	1452.73	2318.44
1233.34	1446.8	1541.67		361.701	1067.31	320.194	403.207	764.908	450.643	314.264	420.996	397.278	349.842	480.291	616.67	598.881	592.952	622.599	770.837	598.881	521.798	753.049	818.273	699.683	930.934	812.344	1719.56	1452.73	2336.23
1239.27	1452.73	1547.6		361.701	1067.31	320.194	403.207	764.908	450.643	320.194	420.996	397.278	349.842	480.291	616.67	598.881	592.952	622.599	782.696	598.881	521.798	758.978	824.203	705.613	942.793	824.203	1725.49	1458.66	2336.23
1239.27	1452.73	1547.6		373.56	1073.24	326.123	403.207	770.837	450.643	320.194	420.996	397.278	349.842	480.291	616.67	598.881	598.881	622.599	782.696	598.881	521.798	758.978	824.203	705.613	942.793	824.203	1725.49	1458.66	2342.16
1245.2	1458.66	1559.46		373.56	1073.24	326.123	409.137	770.837	450.643	320.194	420.996	403.207	349.842	486.22	622.599	604.811	598.881	622.599	788.626	610.74	527.727	764.908	824.203	705.613	942.793	824.203	1731.42	1458.66	2348.09
1245.2	1464.59	1559.46		379.489	1079.17	326.123	409.137	770.837	456.573	320.194	426.925	403.207	349.842	486.22	622.599	604.811	604.811	622.599	788.626	610.74	527.727	764.908	830.132	711.542	954.652	830.132	1737.35	1464.59	2359.95
1251.13	1470.52	1559.46		385.419	1079.17	332.053	409.137	776.767	456.573	320.194	426.925	403.207	355.771	486.22	622.599	604.811	604.811	622.599	794.555	610.74	527.727	770.837	830.132	711.542	954.652	830.132	1737.35	1482.38	2365.88
1251.13	1476.45	1559.46		385.419	1079.17	332.053	409.137	782.696	456.573	320.194	426.925	403.207	355.771	492.15	628.529	610.74	604.811	628.529	794.555	610.74	527.727	770.837	830.132	711.542	966.511	836.062	1743.28	1482.38	2389.6
1251.13	1476.45	1565.39		391.348	1085.1	337.982	409.137	782.696	456.573	320.194	426.925	409.137	355.771	492.15	628.529	610.74	616.67	634.458	794.555	610.74	533.657	776.767	836.062	717.472	966.511	836.062	1749.21	1488.31	2401.45
1251.13	1476.45	1565.39		391.348	1091.03	337.982	415.066	794.555	456.573	320.194	426.925	409.137	361.701	492.15	634.458	610.74	616.67	640.388	806.414	610.74	533.657	776.767	836.062	717.472	978.37	841.991	1749.21	1494.24	2407.38
1257.06	1482.38	1571.32		403.207	1102.89	337.982	420.996	794.555	462.502	326.123	426.925	409.137	361.701	498.079	634.458	616.67	622.599	640.388	806.414	610.74	533.657	782.696	841.991	723.401	978.37	841.991	1755.14	1494.24	2419.24
1257.06	1482.38	1571.32		403.207	1108.82	337.982	420.996	794.555	462.502	326.123	426.925	409.137	361.701	498.079	634.458	616.67	622.599	640.388	806.414	610.74	533.657	800.485	841.991	723.401	978.37	841.991	1761.07	1500.17	2425.17
1257.06	1482.38	1571.32		403.207	1114.75	337.982	420.996	806.414	462.502	326.123	432.855	409.137	361.701	498.079	640.388	616.67	622.599	640.388	806.414	610.74	533.657	800.485	841.991	729.331	984.3	847.921	1761.07	1500.17	2431.1
1257.06	1494.24	1577.25		409.137	1120.68	337.982	420.996	812.344	480.291	326.123	432.855	409.137	361.701	498.079	640.388	622.599	622.599	640.388	812.344	610.74	533.657	812.344	841.991	729.331	984.3	847.921	1772.93	1500.17	2442.96
1262.99	1500.17	1577.25		409.137	1120.68	337.982	426.925	824.203	480.291	326.123	432.855	409.137	361.701	498.079	640.388	622.599	622.599	640.388	812.344	616.67	539.586	812.344	847.921	735.26	990.229	847.921	1772.93	1506.1	2460.75
1268.92	1506.1	1577.25		415.066	1126.61	337.982	426.925	824.203	480.291	326.123	432.855	409.137	367.63	498.079	640.388	622.599	628.529	640.388	812.344	616.67	539.586	818.273	853.85	735.26	990.229	847.921	1778.86	1512.03	2460.75
1268.92	1506.1	1589.11		426.925	1126.61	337.982	432.855	841.991	486.22	326.123	438.784	415.066	367.63	504.009	640.388	622.599	628.529	646.317	812.344	616.67	539.586	824.203	853.85	741.19	996.159	853.85	1778.86	1517.96	2472.61
1268.92	1512.03	1589.11		432.855	1126.61	337.982	432.855	841.991	486.22	326.123	444.714	415.066	367.63	504.009	646.317	622.599	628.529	646.317	836.062	616.67	539.586	824.203	853.85	747.119	1013.95	853.85	1790.71	1517.96	2478.54
1268.92	1512.03	1589.11		438.784	1126.61	343.912	432.855	841.991	486.22	332.053	444.714	415.066	367.63	504.009	646.317	622.599	628.529	646.317	836.062	616.67	539.586	830.132	859.78	747.119	1013.95	853.85	1790.71	1523.89	2525.97
1268.92	1517.96	1589.11		444.714	1138.47	343.912	432.855	847.921	486.22	332.053	444.714	420.996	367.63	504.009	646.317	628.529	634.458	646.317	836.062	622.599	539.586	830.132	859.78	747.119	1013.95	859.78	1808.5	1529.82	2525.97
1268.92	1517.96	1600.97		450.643	1138.47	343.912	432.855	853.85	492.15	332.053	444.714	420.996	367.63	504.009	652.247	628.529	634.458	652.247	841.991	622.599	539.586	830.132	859.78	753.049	1019.88	865.71	1820.36	1535.74	2543.76
1268.92	1517.96	1606.9		450.643	1144.4	343.912	438.784	859.78	492.15	337.982	444.714	420.996	367.63	504.009	652.247	628.529	634.458	652.247	847.921	622.599	545.516	830.132	859.78	758.978	1025.81	865.71	1820.36	1535.74	2543.76
1268.92	1517.96	1606.9		450.643	1144.4	343.912	438.784	859.78	498.079	337.982	450.643	420.996	367.63	509.938	652.247	628.529	640.388	652.247	847.921	622.599	545.516	836.062	865.71	758.978	1031.74	865.71	1826.29	1535.74	2549.69
1274.85	1523.89	1606.9		450.643	1144.4	343.912	438.784	859.78	498.079	337.982	450.643	420.996	367.63	509.938	652.247	634.458	640.388	652.247	847.921	628.529	551.445	836.062	865.71	758.978	1037.67	865.71	1826.29	1541.67	2555.62
1280.78	1523.89	1606.9		456.573	1150.33	343.912	438.784	865.71	504.009	337.982	450.643	426.925	367.63	509.938	652.247	634.458	640.388	658.176	847.921	628.529	551.445	836.062	871.639	764.908	1037.67	871.639	1826.29	1547.6	2555.62
1280.78	1529.82	1606.9		462.502	1156.26	349.842	444.714	865.71	504.009	337.982	450.643	426.925	373.56	515.868	652.247	634.458	646.317	658.176	847.921	634.458	551.445	841.991	871.639	764.908	1043.6	871.639	1832.22	1547.6	2561.55
1286.71	1535.74	1612.83		462.502	1156.26	349.842	444.714	865.71	509.938	343.912	456.573	426.925	373.56	515.868	652.247	634.458	652.247	658.176	847.921	634.458	557.375	841.991	871.639	770.837	1043.6	877.569	1838.15	1547.6	2585.27
1286.71	1541.67	1618.76		468.432	1156.26	349.842	444.714	865.71	515.868	343.912	456.573	426.925	373.56	515.868	658.176	640.388	658.176	664.106	853.85	640.388	557.375	841.991	877.569	770.837	1055.45	877.569	1838.15	1559.46	2591.2
1286.71	1541.67	1624.69		468.432	1162.19	349.842	450.643	871.639	515.868	349.842	456.573	426.925	373.56	521.798	658.176	646.317	658.176	664.106	853.85	640.388	557.375	841.991	877.569	770.837	1061.38	877.569	1838.15	1559.46	2626.78
1286.71	1547.6	1624.69		474.361	1162.19	349.842	450.643	871.639	515.868	349.842	456.573	432.855	373.56	521.798	658.176	646.317	658.176	664.106	853.85	640.388	557.375	853.85	877.569	770.837	1073.24	883.498	1844.08	1559.46	2638.64
1298.56	1547.6	1624.69		474.361	1162.19	349.842	450.643	871.639	515.868	349.842	462.502	432.855	373.56	521.798	664.106	646.317	658.176	670.035	859.78	646.317	563.304	859.78	883.498	770.837	1073.24	883.498	1855.94	1559.46	2638.64
1298.56	1547.6	1630.62		474.361	1162.19	349.842	456.573	871.639	521.798	349.842	462.502	432.855	373.56	527.727	664.106	646.317	664.106	675.965	859.78	646.317	563.304	859.78	883.498	776.767	1073.24	883.498	1855.94	1559.46	2638.64
1298.56	1547.6	1630.62		474.361	1162.19	355.771	456.573	877.569	521.798	349.842	462.502	432.855	379.489	527.727	664.106	646.317	664.106	675.965	859.78	646.317	563.304	865.71	889.428	782.696	1079.17	883.498	1873.73	1565.39	2650.49
1298.56	1553.53	1630.62		480.291	1168.11	355.771	462.502	877.569	521.798	349.842	462.502	432.855	379.489	533.657	664.106	652.247	664.106	675.965	865.71	646.317	563.304	865.71	889.428	782.696	1079.17	883.498	1879.66	1565.39	2650.49
1298.56	1553.53	1636.55		480.291	1168.11	355.771	462.502	889.428	521.798	349.842	462.502	432.855	379.489	539.586	664.106	652.247	664.106	675.965	865.71	646.317	563.304	865.71	895.357	788.626	1085.1	889.428	1879.66	1565.39	2680.14
1304.49	1553.53	1642.48		486.22	1179.97	355.771	462.502	889.428	521.798	355.771	468.432	432.855	379.489	539.586	670.035	652.247	670.035	681.894	871.639	652.247	569.234	865.71	895.357	800.485	1085.1	889.428	1885.59	1571.32	2680.14
1304.49	1553.53	1642.48		486.22	1179.97	355.771	468.432	889.428	527.727	355.771	468.432	438.784	379.489	539.586	670.035	652.247	670.035	681.894	877.569	658.176	569.234	871.639	895.357	800.485	1091.03	889.428	1891.52	1577.25	2727.58
1310.42	1553.53	1642.48		492.15	1179.97	355.771	468.432	895.357	527.727	355.771	468.432	438.784	385.419	539.586	675.965	652.247	670.035	681.894	877.569	658.176	569.234	871.639	901.287	806.414	1096.96	895.357	1897.45	1583.18	2739.44
1310.42	1559.46	1642.48		498.079	1185.9	355.771	474.361	901.287	527.727	355.771	468.432	438.784	385.419	539.586	675.965	652.247	675.965	681.894	877.569	658.176	575.163	883.498	901.287	806.414	1096.96	901.287	1903.38	1583.18	2745.37
1316.35	1559.46	1642.48		504.009	1185.9	355.771	474.361	907.216	527.727	355.771	468.432	438.784	385.419	539.586	675.965	658.176	675.965	681.894	883.498	664.106	575.163	889.428	907.216	812.344	1102.89	913.146	1903.38	1595.04	2751.3
1316.35	1571.32	1642.48		504.009	1191.83	355.771	480.291	907.216	533.657	355.771	468.432	438.784	391.348	545.516	675.965	658.176	675.965	681.894	883.498	664.106	575.163	895.357	907.216	812.344	1108.82	913.146	1915.23	1612.83	2769.08
1316.35	1571.32	1648.41		504.009	1191.83	361.701	480.291	919.075	533.657	355.771	468.432	444.714	397.278	545.516	681.894	658.176	681.894	681.894	883.498	664.106	581.093	895.357	907.216	824.203	1108.82	919.075	1927.09	1618.76	2775.01
1316.35	1577.25	1648.41		515.868	1191.83	361.701	480.291	919.075	533.657	361.701	474.361	444.714	397.278	545.516	681.894	664.106	681.894	693.754	889.428	664.106	581.093	901.287	913.146	824.203	1126.61	919.075	1927.09	1624.69	2780.94
1316.35	1577.25	1654.34		521.798	1191.83	361.701	486.22	930.934	533.657	361.701	474.361	450.643	397.278	551.445	681.894	664.106	681.894	693.754	889.428	664.106	581.093	901.287	913.146	830.132	1132.54	919.075	1927.09	1636.55	2822.45
1316.35	1583.18	1654.34		521.798	1197.76	361.701	486.22	930.934	545.516	361.701	474.361	450.643	397.278	551.445	681.894	664.106	681.894	693.754	889.428	670.035	581.093	907.216	913.146	847.921	1132.54	919.075	1933.02	1636.55	2828.38
1316.35	1583.18	1654.34		527.727	1209.62	361.701	486.22	930.934	545.516	361.701	474.361	450.643	403.207	551.445	687.824	664.106	681.894	699.683	889.428	670.035	581.093	907.216	913.146	847.921	1132.54	919.075	1938.95	1642.48	2852.1
1322.28	1589.11	1660.26		527.727	1209.62	361.701	486.22	936.864	545.516	361.701	480.291	450.643	403.207	551.445	687.824	664.106	687.824	699.683	895.357	670.035	581.093	913.146	919.075	853.85	1138.47	925.005	1956.74	1648.41	2887.67
1322.28	1595.04	1660.26		533.657	1221.48	367.63	492.15	936.864	545.516	367.63	480.291	450.643	403.207	557.375	687.824	664.106	693.754	699.683	901.287	670.035	581.093	919.075	919.075	859.78	1144.4	925.005	1980.46	1648.41	2893.6
1322.28	1595.04	1660.26		533.657	1227.41	367.63	492.15	936.864	551.445	367.63	486.22	450.643	403.207	557.375	693.754	670.035	699.683	705.613	901.287	670.035	587.022	919.075	925.005	871.639	1150.33	925.005	1986.39	1648.41	2893.6
1328.21	1595.04	1660.26		533.657	1233.34	367.63	492.15	942.793	551.445	367.63	486.22	450.643	403.207	563.304	693.754	670.035	699.683	705.613	901.287	670.035	587.022	925.005	925.005	871.639	1150.33	925.005	1986.39	1654.34	2899.53
1328.21	1606.9	1666.19		539.586	1239.27	367.63	492.15	942.793	551.445	367.63	486.22	450.643	403.207	563.304	699.683	670.035	699.683	711.542	901.287	675.965	587.022	930.934	930.934	883.498	1150.33	930.934	1992.32	1654.34	2923.25
1328.21	1612.83	1672.12		545.516	1239.27	367.63	492.15	948.723	557.375	367.63	486.22	450.643	409.137	563.304	699.683	675.965	711.542	711.542	901.287	675.965	587.022	942.793	936.864	883.498	1156.26	936.864	1992.32	1660.26	2929.18
1328.21	1612.83	1672.12		545.516	1245.2	367.63	498.079	954.652	557.375	367.63	486.22	456.573	409.137	563.304	699.683	675.965	711.542	717.472	901.287	675.965	592.952	942.793	936.864	889.428	1156.26	936.864	1998.25	1660.26	2982.55
1328.21	1612.83	1678.05		545.516	1245.2	373.56	504.009	954.652	563.304	373.56	486.22	456.573	409.137	569.234	699.683	681.894	717.472	717.472	907.216	675.965	592.952	948.723	942.793	889.428	1156.26	936.864	1998.25	1660.26	2994.41
1334.14	1618.76	1678.05		551.445	1251.13	373.56	509.938	954.652	569.234	379.489	486.22	462.502	409.137	569.234	705.613	681.894	717.472	717.472	907.216	681.894	592.952	948.723	942.793	889.428	1156.26	942.793	2004.18	1660.26	3018.12
1334.14	1618.76	1683.98		551.445	1257.06	373.56	509.938	966.511	569.234	379.489	486.22	462.502	409.137	569.234	705.613	681.894	723.401	723.401	907.216	681.894	598.881	948.723	942.793	889.428	1162.19	942.793	2027.89	1672.12	3024.05
1340.07	1618.76	1683.98		557.375	1257.06	379.489	509.938	966.511	575.163	379.489	486.22	462.502	409.137	569.234	705.613	681.894	723.401	723.401	907.216	687.824	598.881	960.582	942.793	901.287	1162.19	942.793	2033.82	1672.12	3024.05
1340.07	1624.69	1689.91		563.304	1268.92	379.489	509.938	966.511	575.163	379.489	492.15	462.502	409.137	575.163	705.613	693.754	729.331	723.401	907.216	687.824	598.881	960.582	948.723	901.287	1162.19	942.793	2033.82	1672.12	3029.98
1340.07	1630.62	1689.91		563.304	1268.92	379.489	509.938	966.511	581.093	379.489	492.15	462.502	409.137	575.163	705.613	693.754	729.331	729.331	913.146	687.824	598.881	960.582	954.652	901.287	1168.11	942.793	2039.75	1678.05	3047.77
1346	1630.62	1689.91		569.234	1268.92	379.489	509.938	972.441	581.093	379.489	492.15	462.502	409.137	575.163	711.542	699.683	735.26	729.331	913.146	693.754	598.881	972.441	954.652	907.216	1174.04	942.793	2039.75	1678.05	3053.7
1346	1636.55	1689.91		569.234	1274.85	379.489	509.938	978.37	581.093	385.419	498.079	468.432	415.066	575.163	711.542	699.683	735.26	729.331	913.146	693.754	598.881	978.37	960.582	907.216	1179.97	948.723	2039.75	1683.98	3077.42
1346	1642.48	1689.91		575.163	1274.85	385.419	509.938	978.37	587.022	385.419	498.079	468.432	415.066	581.093	717.472	705.613	735.26	729.331	913.146	693.754	604.811	984.3	960.582	913.146	1179.97	948.723	2039.75	1683.98	3089.28
1346	1642.48	1701.77		581.093	1274.85	385.419	509.938	990.229	592.952	385.419	504.009	468.432	415.066	581.093	717.472	705.613	735.26	735.26	919.075	693.754	604.811	990.229	960.582	913.146	1179.97	948.723	2057.54	1683.98	3101.14
1351.93	1642.48	1701.77		581.093	1274.85	385.419	509.938	990.229	592.952	385.419	504.009	468.432	420.996	581.093	717.472	711.542	741.19	735.26	919.075	699.683	604.811	990.229	960.582	919.075	1185.9	954.652	2063.47	1695.84	3107.07
1351.93	1648.41	1701.77		581.093	1280.78	385.419	515.868	996.159	592.952	391.348	504.009	468.432	420.996	581.093	717.472	711.542	741.19	735.26	925.005	699.683	604.811	990.229	960.582	925.005	1185.9	954.652	2069.4	1713.63	3113
1351.93	1648.41	1701.77		581.093	1280.78	385.419	515.868	996.159	592.952	391.348	504.009	474.361	420.996	581.093	723.401	711.542	747.119	741.19	925.005	705.613	604.811	996.159	966.511	930.934	1191.83	954.652	2087.19	1719.56	3113
1351.93	1648.41	1701.77		587.022	1292.63	385.419	515.868	1002.09	598.881	397.278	504.009	474.361	426.925	581.093	723.401	711.542	747.119	741.19	925.005	705.613	610.74	1008.02	966.511	930.934	1191.83	960.582	2110.91	1725.49	3130.79
1351.93	1654.34	1707.7		587.022	1298.56	391.348	515.868	1002.09	598.881	397.278	509.938	480.291	426.925	587.022	723.401	711.542	753.049	747.119	925.005	705.613	610.74	1013.95	966.511	930.934	1197.76	966.511	2110.91	1731.42	3136.71
1357.86	1660.26	1707.7		587.022	1304.49	391.348	515.868	1008.02	598.881	397.278	509.938	480.291	426.925	587.022	723.401	717.472	753.049	747.119	930.934	711.542	610.74	1013.95	972.441	942.793	1197.76	966.511	2110.91	1737.35	3154.5
1357.86	1660.26	1713.63		592.952	1310.42	391.348	515.868	1008.02	610.74	397.278	509.938	480.291	426.925	587.022	723.401	717.472	753.049	747.119	930.934	711.542	610.74	1013.95	972.441	948.723	1197.76	966.511	2116.84	1749.21	3154.5
1357.86	1660.26	1713.63		592.952	1316.35	391.348	515.868	1013.95	616.67	403.207	515.868	480.291	426.925	587.022	723.401	717.472	753.049	753.049	930.934	711.542	616.67	1025.81	984.3	948.723	1209.62	972.441	2116.84	1767	3154.5
1357.86	1660.26	1719.56		598.881	1316.35	391.348	515.868	1013.95	616.67	403.207	515.868	480.291	426.925	592.952	723.401	723.401	764.908	758.978	936.864	711.542	616.67	1031.74	984.3	948.723	1209.62	972.441	2122.77	1790.71	3172.29
1357.86	1666.19	1725.49		598.881	1322.28	391.348	521.798	1031.74	616.67	403.207	515.868	486.22	426.925	592.952	729.331	723.401	764.908	758.978	942.793	711.542	616.67	1031.74	984.3	948.723	1215.55	978.37	2122.77	1802.57	3184.15
1357.86	1666.19	1725.49		598.881	1322.28	391.348	521.798	1031.74	616.67	409.137	521.798	492.15	426.925	592.952	729.331	723.401	764.908	764.908	942.793	717.472	622.599	1037.67	990.229	954.652	1221.48	984.3	2140.56	1808.5	3225.66
1363.79	1672.12	1737.35		598.881	1322.28	397.278	521.798	1043.6	628.529	409.137	527.727	492.15	426.925	592.952	729.331	723.401	764.908	764.908	948.723	717.472	622.599	1043.6	990.229	960.582	1221.48	984.3	2140.56	1814.43	3231.59
1363.79	1672.12	1737.35		604.811	1328.21	397.278	521.798	1049.52	634.458	409.137	527.727	492.15	432.855	592.952	729.331	729.331	770.837	764.908	948.723	717.472	622.599	1049.52	996.159	966.511	1251.13	990.229	2140.56	1820.36	3267.16
1369.72	1689.91	1743.28		604.811	1334.14	397.278	521.798	1055.45	646.317	409.137	527.727	492.15	432.855	598.881	735.26	729.331	770.837	764.908	948.723	717.472	622.599	1049.52	996.159	978.37	1274.85	990.229	2152.41	1832.22	3284.95
1369.72	1695.84	1743.28		610.74	1334.14	397.278	521.798	1055.45	646.317	415.066	527.727	492.15	432.855	604.811	735.26	735.26	776.767	764.908	948.723	717.472	622.599	1049.52	1002.09	978.37	1286.71	990.229	2158.34	1838.15	3290.88
1375.65	1695.84	1743.28		610.74	1334.14	397.278	521.798	1055.45	658.176	415.066	527.727	498.079	432.855	604.811	741.19	735.26	776.767	764.908	954.652	723.401	622.599	1049.52	1002.09	996.159	1286.71	996.159	2158.34	1844.08	3356.11
1375.65	1701.77	1743.28		610.74	1340.07	397.278	521.798	1061.38	664.106	415.066	527.727	498.079	432.855	604.811	741.19	735.26	776.767	764.908	954.652	723.401	622.599	1049.52	1002.09	1002.09	1286.71	1002.09	2164.27	1844.08	3356.11
1375.65	1701.77	1743.28		616.67	1346	397.278	527.727	1073.24	670.035	415.066	527.727	498.079	438.784	604.811	747.119	735.26	776.767	764.908	960.582	729.331	622.599	1055.45	1002.09	1002.09	1298.56	1008.02	2164.27	1844.08	3356.11
1381.58	1707.7	1743.28		616.67	1346	397.278	527.727	1073.24	670.035	415.066	533.657	498.079	438.784	610.74	747.119	741.19	776.767	770.837	960.582	729.331	628.529	1061.38	1002.09	1008.02	1298.56	1008.02	2170.2	1844.08	3362.04
1381.58	1707.7	1749.21		616.67	1351.93	403.207	527.727	1073.24	670.035	415.066	539.586	504.009	438.784	610.74	753.049	741.19	782.696	770.837	960.582	729.331	634.458	1067.31	1008.02	1008.02	1304.49	1008.02	2170.2	1867.8	3373.9
1381.58	1707.7	1755.14		622.599	1351.93	403.207	527.727	1085.1	675.965	420.996	545.516	504.009	438.784	610.74	753.049	741.19	782.696	776.767	966.511	729.331	634.458	1067.31	1008.02	1008.02	1304.49	1008.02	2187.99	1873.73	3397.61
1381.58	1707.7	1755.14		622.599	1351.93	403.207	527.727	1085.1	681.894	420.996	545.516	504.009	438.784	610.74	753.049	741.19	782.696	776.767	966.511	729.331	634.458	1073.24	1008.02	1008.02	1304.49	1013.95	2193.92	1873.73	3445.05
1381.58	1713.63	1755.14		622.599	1351.93	403.207	527.727	1085.1	681.894	432.855	545.516	504.009	444.714	616.67	753.049	741.19	788.626	782.696	966.511	729.331	634.458	1073.24	1008.02	1008.02	1316.35	1013.95	2193.92	1879.66	3456.91
1387.51	1719.56	1761.07		628.529	1357.86	403.207	527.727	1096.96	681.894	432.855	545.516	504.009	444.714	616.67	758.978	747.119	788.626	782.696	972.441	735.26	634.458	1079.17	1013.95	1013.95	1316.35	1019.88	2199.85	1885.59	3510.27
1387.51	1719.56	1761.07		628.529	1363.79	403.207	527.727	1102.89	681.894	432.855	545.516	504.009	444.714	616.67	764.908	747.119	794.555	782.696	972.441	735.26	646.317	1085.1	1019.88	1019.88	1322.28	1025.81	2199.85	1891.52	3533.99
1387.51	1725.49	1761.07		628.529	1363.79	409.137	527.727	1102.89	687.824	432.855	551.445	509.938	444.714	616.67	764.908	747.119	800.485	782.696	972.441	735.26	646.317	1085.1	1019.88	1019.88	1322.28	1025.81	2199.85	1909.3	3569.57
1393.44	1725.49	1767		628.529	1369.72	409.137	533.657	1114.75	687.824	438.784	557.375	509.938	444.714	616.67	770.837	747.119	800.485	782.696	978.37	735.26	646.317	1091.03	1025.81	1025.81	1328.21	1025.81	2205.78	1915.23	3587.36
1399.37	1737.35	1778.86		628.529	1369.72	409.137	533.657	1114.75	687.824	438.784	557.375	509.938	444.714	616.67	770.837	747.119	806.414	782.696	990.229	735.26	646.317	1102.89	1025.81	1031.74	1334.14	1031.74	2205.78	1921.16	3611.08
1399.37	1737.35	1778.86		634.458	1375.65	409.137	533.657	1114.75	699.683	438.784	563.304	509.938	450.643	616.67	770.837	753.049	806.414	794.555	990.229	735.26	646.317	1102.89	1031.74	1031.74	1340.07	1031.74	2211.71	1921.16	3646.65
1399.37	1737.35	1778.86		634.458	1381.58	415.066	533.657	1132.54	705.613	438.784	569.234	509.938	450.643	616.67	770.837	753.049	806.414	794.555	996.159	741.19	652.247	1102.89	1037.67	1031.74	1346	1031.74	2217.64	1938.95	3670.37
1399.37	1743.28	1784.78		634.458	1387.51	415.066	539.586	1144.4	705.613	438.784	575.163	515.868	450.643	622.599	770.837	758.978	806.414	800.485	1002.09	741.19	652.247	1120.68	1037.67	1037.67	1351.93	1037.67	2217.64	1938.95	3700.02
1405.3	1755.14	1784.78		634.458	1387.51	415.066	539.586	1150.33	705.613	438.784	575.163	515.868	450.643	622.599	770.837	758.978	812.344	800.485	1002.09	741.19	652.247	1120.68	1043.6	1037.67	1351.93	1043.6	2223.57	1944.88	3705.95
1405.3	1755.14	1784.78		634.458	1393.44	415.066	545.516	1150.33	705.613	438.784	581.093	515.868	450.643	622.599	776.767	764.908	812.344	806.414	1008.02	741.19	652.247	1132.54	1049.52	1043.6	1357.86	1043.6	2223.57	1956.74	3705.95
1405.3	1755.14	1784.78		634.458	1393.44	415.066	551.445	1162.19	705.613	438.784	581.093	515.868	450.643	622.599	776.767	764.908	812.344	812.344	1008.02	741.19	652.247	1138.47	1055.45	1043.6	1369.72	1043.6	2223.57	1962.67	3717.81
1411.23	1755.14	1790.71		640.388	1399.37	415.066	551.445	1174.04	717.472	438.784	587.022	515.868	450.643	628.529	782.696	770.837	812.344	818.273	1008.02	741.19	658.176	1138.47	1055.45	1049.52	1393.44	1049.52	2229.5	1974.53	3735.6
1411.23	1755.14	1790.71		640.388	1399.37	420.996	551.445	1174.04	717.472	444.714	587.022	515.868	456.573	628.529	782.696	770.837	812.344	824.203	1008.02	747.119	664.106	1138.47	1061.38	1055.45	1411.23	1049.52	2235.43	1974.53	3765.24
1417.15	1755.14	1790.71		646.317	1399.37	420.996	551.445	1191.83	723.401	444.714	587.022	521.798	456.573	628.529	782.696	776.767	818.273	824.203	1008.02	747.119	664.106	1138.47	1061.38	1055.45	1411.23	1049.52	2241.36	1974.53	3824.54
1417.15	1761.07	1790.71		646.317	1405.3	426.925	551.445	1191.83	723.401	444.714	587.022	521.798	456.573	628.529	782.696	776.767	818.273	824.203	1013.95	753.049	664.106	1144.4	1061.38	1061.38	1411.23	1049.52	2253.22	1974.53	3866.05
1423.08	1761.07	1802.57		646.317	1405.3	426.925	557.375	1191.83	723.401	444.714	592.952	527.727	456.573	634.458	788.626	776.767	824.203	824.203	1013.95	753.049	664.106	1150.33	1067.31	1061.38	1423.08	1055.45	2253.22	1980.46	3883.83
1423.08	1761.07	1808.5		658.176	1411.23	426.925	557.375	1191.83	729.331	444.714	592.952	527.727	456.573	634.458	788.626	782.696	824.203	824.203	1013.95	753.049	670.035	1150.33	1067.31	1061.38	1429.01	1061.38	2253.22	1986.39	3889.76
1423.08	1767	1808.5		658.176	1411.23	432.855	557.375	1197.76	735.26	444.714	592.952	527.727	462.502	634.458	788.626	782.696	824.203	824.203	1013.95	758.978	675.965	1150.33	1073.24	1067.31	1440.87	1061.38	2253.22	1992.32	3907.55
1429.01	1772.93	1808.5		658.176	1417.15	432.855	557.375	1197.76	735.26	444.714	598.881	533.657	462.502	634.458	788.626	782.696	824.203	830.132	1025.81	758.978	675.965	1150.33	1079.17	1073.24	1440.87	1061.38	2259.15	1998.25	3954.99
1429.01	1772.93	1808.5		658.176	1423.08	432.855	557.375	1197.76	741.19	450.643	598.881	533.657	462.502	634.458	794.555	782.696	830.132	830.132	1031.74	758.978	675.965	1168.11	1085.1	1079.17	1464.59	1067.31	2259.15	2016.04	3978.71
1429.01	1778.86	1814.43		658.176	1423.08	432.855	563.304	1197.76	741.19	450.643	598.881	539.586	462.502	634.458	794.555	788.626	830.132	830.132	1037.67	758.978	681.894	1168.11	1085.1	1079.17	1464.59	1073.24	2259.15	2016.04	3990.57
1429.01	1778.86	1820.36		664.106	1429.01	432.855	563.304	1203.69	747.119	450.643	598.881	539.586	462.502	634.458	794.555	794.555	830.132	830.132	1043.6	758.978	681.894	1174.04	1091.03	1079.17	1470.52	1073.24	2265.08	2021.97	4020.21
1429.01	1778.86	1826.29		664.106	1434.94	432.855	563.304	1203.69	753.049	450.643	598.881	545.516	462.502	634.458	800.485	794.555	836.062	830.132	1043.6	764.908	681.894	1185.9	1091.03	1085.1	1470.52	1079.17	2265.08	2027.89	4032.07
1434.94	1784.78	1826.29		664.106	1434.94	438.784	563.304	1209.62	753.049	450.643	604.811	545.516	462.502	634.458	800.485	794.555	841.991	841.991	1043.6	770.837	687.824	1185.9	1096.96	1091.03	1488.31	1079.17	2265.08	2027.89	4043.93
1434.94	1784.78	1832.22		670.035	1434.94	438.784	563.304	1215.55	753.049	450.643	604.811	545.516	462.502	640.388	800.485	800.485	841.991	841.991	1049.52	770.837	687.824	1191.83	1096.96	1096.96	1494.24	1085.1	2265.08	2027.89	4049.86
1440.87	1790.71	1838.15		675.965	1434.94	438.784	563.304	1215.55	758.978	450.643	604.811	545.516	468.432	640.388	800.485	800.485	847.921	841.991	1049.52	770.837	687.824	1197.76	1102.89	1096.96	1500.17	1085.1	2276.93	2033.82	4079.51
1446.8	1790.71	1844.08		681.894	1434.94	444.714	563.304	1215.55	758.978	450.643	610.74	545.516	468.432	640.388	806.414	800.485	853.85	841.991	1049.52	770.837	693.754	1203.69	1102.89	1102.89	1512.03	1085.1	2276.93	2039.75	4121.01
1446.8	1790.71	1844.08		681.894	1440.87	444.714	569.234	1221.48	758.978	450.643	610.74	551.445	468.432	640.388	806.414	800.485	859.78	853.85	1055.45	776.767	693.754	1203.69	1102.89	1102.89	1512.03	1091.03	2282.86	2039.75	4269.25
1446.8	1796.64	1844.08		681.894	1458.66	444.714	569.234	1221.48	758.978	450.643	616.67	557.375	468.432	646.317	806.414	800.485	859.78	853.85	1061.38	776.767	693.754	1209.62	1102.89	1102.89	1512.03	1091.03	2294.72	2039.75	4316.69
1452.73	1796.64	1850.01		687.824	1464.59	444.714	569.234	1227.41	764.908	456.573	616.67	557.375	468.432	646.317	806.414	806.414	859.78	853.85	1061.38	776.767	699.683	1209.62	1108.82	1108.82	1517.96	1096.96	2294.72	2045.68	4316.69
1458.66	1808.5	1855.94		687.824	1482.38	444.714	575.163	1245.2	764.908	456.573	616.67	557.375	468.432	646.317	806.414	806.414	865.71	853.85	1067.31	776.767	699.683	1215.55	1108.82	1108.82	1517.96	1096.96	2300.65	2045.68	4358.2
1464.59	1808.5	1855.94		687.824	1482.38	450.643	575.163	1251.13	764.908	456.573	616.67	557.375	474.361	646.317	806.414	806.414	865.71	859.78	1067.31	776.767	705.613	1215.55	1108.82	1108.82	1517.96	1096.96	2300.65	2057.54	4364.12
1464.59	1808.5	1861.87		687.824	1482.38	450.643	581.093	1251.13	770.837	462.502	628.529	557.375	474.361	646.317	806.414	812.344	865.71	859.78	1073.24	782.696	705.613	1215.55	1108.82	1108.82	1523.89	1108.82	2306.58	2069.4	4387.84
1464.59	1808.5	1861.87		687.824	1482.38	450.643	581.093	1257.06	782.696	468.432	628.529	563.304	474.361	646.317	806.414	812.344	871.639	859.78	1073.24	788.626	705.613	1227.41	1108.82	1114.75	1529.82	1108.82	2318.44	2087.19	4429.35
1464.59	1808.5	1861.87		693.754	1488.31	450.643	581.093	1268.92	782.696	468.432	628.529	563.304	480.291	646.317	812.344	818.273	871.639	859.78	1079.17	788.626	705.613	1227.41	1114.75	1114.75	1529.82	1114.75	2330.3	2087.19	4441.21
1464.59	1814.43	1861.87		693.754	1494.24	456.573	581.093	1268.92	782.696	468.432	628.529	563.304	480.291	652.247	812.344	818.273	871.639	859.78	1079.17	794.555	705.613	1227.41	1114.75	1120.68	1547.6	1120.68	2342.16	2099.05	4530.15
1470.52	1814.43	1861.87		699.683	1494.24	456.573	581.093	1274.85	782.696	468.432	634.458	563.304	480.291	652.247	812.344	824.203	871.639	871.639	1091.03	794.555	705.613	1227.41	1114.75	1126.61	1565.39	1120.68	2348.09	2104.98	4547.94
1470.52	1814.43	1861.87		705.613	1494.24	456.573	581.093	1274.85	788.626	474.361	634.458	563.304	480.291	652.247	812.344	830.132	871.639	877.569	1091.03	794.555	711.542	1233.34	1120.68	1138.47	1577.25	1120.68	2348.09	2128.7	4583.52
1470.52	1820.36	1891.52		705.613	1500.17	456.573	587.022	1280.78	794.555	474.361	634.458	563.304	486.22	652.247	818.273	830.132	871.639	877.569	1096.96	800.485	711.542	1233.34	1126.61	1144.4	1577.25	1126.61	2359.95	2128.7	4719.9
1470.52	1826.29	1897.45		705.613	1500.17	456.573	587.022	1286.71	794.555	474.361	634.458	569.234	486.22	658.176	818.273	836.062	871.639	877.569	1102.89	800.485	711.542	1239.27	1126.61	1150.33	1589.11	1132.54	2383.67	2140.56	4725.83
1470.52	1826.29	1897.45		711.542	1523.89	456.573	587.022	1286.71	794.555	474.361	640.388	575.163	492.15	658.176	818.273	836.062	877.569	877.569	1108.82	800.485	711.542	1239.27	1132.54	1162.19	1589.11	1132.54	2383.67	2146.49	4749.54
1470.52	1826.29	1903.38		717.472	1529.82	462.502	587.022	1286.71	794.555	480.291	640.388	575.163	492.15	658.176	818.273	836.062	889.428	877.569	1108.82	806.414	711.542	1245.2	1132.54	1162.19	1595.04	1132.54	2389.6	2164.27	4767.33
1476.45	1832.22	1903.38		717.472	1529.82	462.502	587.022	1304.49	794.555	480.291	640.388	575.163	498.079	658.176	824.203	836.062	889.428	883.498	1108.82	806.414	717.472	1245.2	1138.47	1168.11	1606.9	1132.54	2395.52	2176.13	4767.33
1476.45	1832.22	1903.38		723.401	1529.82	462.502	592.952	1304.49	800.485	480.291	640.388	575.163	498.079	658.176	824.203	836.062	889.428	883.498	1114.75	812.344	717.472	1251.13	1144.4	1168.11	1606.9	1132.54	2401.45	2176.13	5.92952
1476.45	1832.22	1909.3		729.331	1535.74	462.502	592.952	1310.42	800.485	480.291	646.317	575.163	504.009	658.176	824.203	836.062	895.357	883.498	1120.68	812.344	723.401	1257.06	1144.4	1174.04	1612.83	1138.47	2401.45	2182.06	11.859
1476.45	1832.22	1909.3		729.331	1535.74	462.502	598.881	1322.28	806.414	480.291	646.317	575.163	509.938	664.106	824.203	841.991	895.357	883.498	1120.68	812.344	723.401	1257.06	1144.4	1179.97	1612.83	1138.47	2407.38	2187.99	11.859
1476.45	1832.22	1909.3		735.26	1541.67	462.502	598.881	1322.28	806.414	480.291	652.247	581.093	509.938	664.106	824.203	841.991	901.287	883.498	1120.68	812.344	723.401	1262.99	1144.4	1185.9	1624.69	1138.47	2413.31	2187.99	112.661
1476.45	1838.15	1909.3		735.26	1541.67	468.432	598.881	1322.28	806.414	486.22	652.247	581.093	509.938	664.106	830.132	847.921	901.287	889.428	1126.61	812.344	729.331	1268.92	1144.4	1185.9	1642.48	1144.4	2413.31	2187.99	142.308
1482.38	1838.15	1921.16		741.19	1541.67	468.432	598.881	1328.21	806.414	486.22	652.247	581.093	509.938	664.106	830.132	847.921	901.287	895.357	1132.54	812.344	729.331	1274.85	1150.33	1197.76	1648.41	1144.4	2419.24	2199.85	148.238
1482.38	1838.15	1927.09		747.119	1565.39	468.432	604.811	1334.14	812.344	486.22	652.247	581.093	515.868	664.106	830.132	847.921	901.287	895.357	1150.33	812.344	729.331	1280.78	1156.26	1209.62	1654.34	1144.4	2419.24	2205.78	177.886
1482.38	1850.01	1927.09		747.119	1571.32	468.432	604.811	1340.07	812.344	486.22	658.176	587.022	515.868	664.106	830.132	847.921	901.287	895.357	1150.33	812.344	735.26	1280.78	1156.26	1209.62	1660.26	1144.4	2419.24	2211.71	183.815
1482.38	1855.94	1933.02		753.049	1571.32	468.432	604.811	1346	818.273	486.22	664.106	587.022	515.868	670.035	830.132	847.921	901.287	901.287	1156.26	818.273	735.26	1280.78	1156.26	1209.62	1666.19	1150.33	2419.24	2217.64	231.251
1488.31	1855.94	1933.02		753.049	1577.25	474.361	610.74	1357.86	818.273	492.15	664.106	592.952	521.798	670.035	830.132	847.921	901.287	907.216	1168.11	818.273	735.26	1298.56	1156.26	1221.48	1672.12	1150.33	2425.17	2223.57	231.251
1494.24	1861.87	1933.02		753.049	1577.25	474.361	610.74	1363.79	818.273	492.15	664.106	592.952	521.798	670.035	830.132	853.85	907.216	907.216	1168.11	818.273	735.26	1298.56	1162.19	1227.41	1683.98	1156.26	2437.03	2229.5	254.969
1500.17	1861.87	1938.95		753.049	1589.11	474.361	610.74	1369.72	818.273	492.15	670.035	598.881	521.798	670.035	836.062	853.85	913.146	907.216	1168.11	824.203	735.26	1304.49	1168.11	1227.41	1683.98	1156.26	2448.89	2229.5	284.617
1500.17	1861.87	1938.95		753.049	1589.11	474.361	616.67	1369.72	818.273	492.15	670.035	598.881	527.727	675.965	836.062	853.85	913.146	913.146	1168.11	824.203	741.19	1304.49	1168.11	1233.34	1683.98	1162.19	2454.82	2229.5	302.405
1500.17	1873.73	1938.95		753.049	1589.11	480.291	616.67	1375.65	824.203	498.079	670.035	598.881	527.727	681.894	841.991	859.78	913.146	913.146	1174.04	830.132	741.19	1316.35	1174.04	1233.34	1689.91	1168.11	2460.75	2247.29	308.335
1500.17	1873.73	1944.88		758.978	1595.04	480.291	616.67	1375.65	830.132	509.938	681.894	598.881	533.657	681.894	841.991	859.78	913.146	913.146	1185.9	830.132	741.19	1316.35	1174.04	1245.2	1689.91	1174.04	2460.75	2247.29	308.335
1500.17	1879.66	1944.88		758.978	1595.04	480.291	622.599	1375.65	830.132	509.938	681.894	598.881	533.657	687.824	841.991	859.78	919.075	919.075	1185.9	830.132	747.119	1322.28	1179.97	1251.13	1701.77	1174.04	2466.68	2247.29	343.912
1500.17	1879.66	1944.88		764.908	1600.97	480.291	622.599	1399.37	830.132	509.938	681.894	604.811	539.586	687.824	841.991	865.71	919.075	919.075	1185.9	830.132	747.119	1328.21	1179.97	1262.99	1719.56	1174.04	2466.68	2253.22	355.771
1500.17	1885.59	1944.88		764.908	1600.97	480.291	622.599	1405.3	830.132	515.868	687.824	604.811	539.586	693.754	847.921	865.71	925.005	919.075	1185.9	830.132	747.119	1328.21	1179.97	1280.78	1719.56	1174.04	2466.68	2259.15	355.771
1506.1	1891.52	1950.81		764.908	1600.97	480.291	622.599	1405.3	830.132	515.868	687.824	604.811	539.586	693.754	853.85	865.71	925.005	919.075	1191.83	836.062	753.049	1328.21	1185.9	1280.78	1719.56	1174.04	2472.61	2265.08	373.56
1506.1	1891.52	1950.81		770.837	1606.9	486.22	622.599	1417.15	836.062	515.868	687.824	604.811	539.586	693.754	853.85	871.639	925.005	919.075	1197.76	836.062	753.049	1328.21	1185.9	1286.71	1737.35	1174.04	2472.61	2265.08	385.419
1506.1	1891.52	1950.81		770.837	1612.83	486.22	628.529	1417.15	836.062	515.868	687.824	610.74	545.516	693.754	859.78	871.639	925.005	925.005	1203.69	836.062	753.049	1334.14	1185.9	1292.63	1743.28	1179.97	2484.47	2265.08	391.348
1506.1	1891.52	1950.81		770.837	1612.83	486.22	628.529	1429.01	836.062	515.868	687.824	610.74	545.516	693.754	859.78	871.639	925.005	925.005	1203.69	836.062	753.049	1334.14	1191.83	1292.63	1743.28	1191.83	2490.4	2271.01	397.278
1506.1	1903.38	1956.74		776.767	1618.76	492.15	628.529	1429.01	836.062	515.868	693.754	610.74	545.516	699.683	859.78	871.639	925.005	930.934	1203.69	836.062	753.049	1334.14	1191.83	1298.56	1749.21	1197.76	2496.33	2276.93	409.137
1512.03	1903.38	1974.53		776.767	1624.69	492.15	628.529	1429.01	841.991	515.868	693.754	616.67	545.516	699.683	859.78	877.569	930.934	930.934	1209.62	836.062	753.049	1334.14	1197.76	1304.49	1761.07	1197.76	2502.26	2276.93	415.066
1512.03	1909.3	1974.53		776.767	1624.69	498.079	634.458	1434.94	847.921	515.868	693.754	616.67	545.516	699.683	865.71	883.498	930.934	930.934	1209.62	841.991	753.049	1346	1197.76	1310.42	1761.07	1197.76	2514.12	2282.86	426.925
1512.03	1909.3	1974.53		776.767	1630.62	498.079	634.458	1452.73	853.85	521.798	699.683	616.67	551.445	699.683	865.71	883.498	936.864	936.864	1215.55	841.991	753.049	1351.93	1197.76	1310.42	1767	1197.76	2537.83	2288.79	432.855
1512.03	1909.3	1974.53		776.767	1630.62	498.079	634.458	1452.73	853.85	521.798	699.683	616.67	551.445	699.683	865.71	883.498	936.864	936.864	1221.48	841.991	753.049	1351.93	1203.69	1310.42	1796.64	1203.69	2543.76	2294.72	438.784
1517.96	1915.23	1986.39		776.767	1636.55	498.079	634.458	1464.59	865.71	521.798	699.683	622.599	551.445	705.613	865.71	889.428	936.864	942.793	1221.48	841.991	758.978	1351.93	1203.69	1310.42	1820.36	1209.62	2555.62	2294.72	444.714
1517.96	1915.23	1986.39		776.767	1636.55	498.079	640.388	1470.52	871.639	521.798	711.542	628.529	551.445	705.613	865.71	889.428	942.793	942.793	1227.41	847.921	758.978	1351.93	1209.62	1310.42	1850.01	1215.55	2561.55	2330.3	456.573
1523.89	1915.23	1986.39		782.696	1642.48	498.079	640.388	1476.45	871.639	527.727	711.542	628.529	551.445	705.613	871.639	889.428	942.793	942.793	1227.41	847.921	758.978	1351.93	1209.62	1316.35	1867.8	1215.55	2567.48	2336.23	462.502
1523.89	1927.09	1986.39		782.696	1642.48	498.079	646.317	1476.45	871.639	527.727	717.472	628.529	557.375	705.613	871.639	889.428	948.723	948.723	1233.34	853.85	758.978	1357.86	1209.62	1340.07	1873.73	1215.55	2573.41	2336.23	474.361
1523.89	1927.09	1992.32		782.696	1642.48	504.009	652.247	1482.38	877.569	539.586	717.472	634.458	557.375	705.613	871.639	895.357	948.723	948.723	1239.27	853.85	764.908	1363.79	1209.62	1357.86	1879.66	1221.48	2573.41	2342.16	480.291
1523.89	1927.09	1992.32		782.696	1654.34	504.009	652.247	1506.1	877.569	545.516	717.472	640.388	557.375	711.542	871.639	901.287	948.723	948.723	1239.27	859.78	770.837	1375.65	1209.62	1363.79	1885.59	1221.48	2591.2	2348.09	504.009
1529.82	1927.09	1998.25		788.626	1654.34	509.938	652.247	1506.1	877.569	545.516	717.472	640.388	557.375	711.542	877.569	901.287	948.723	948.723	1239.27	859.78	770.837	1375.65	1215.55	1369.72	1903.38	1227.41	2597.13	2348.09	509.938
1529.82	1933.02	1998.25		788.626	1660.26	509.938	652.247	1506.1	883.498	551.445	717.472	640.388	557.375	711.542	883.498	901.287	954.652	948.723	1239.27	859.78	776.767	1375.65	1221.48	1369.72	1915.23	1227.41	2597.13	2348.09	509.938
1535.74	1933.02	1998.25		788.626	1660.26	509.938	664.106	1512.03	883.498	557.375	717.472	646.317	563.304	711.542	883.498	907.216	954.652	948.723	1239.27	859.78	776.767	1381.58	1221.48	1369.72	1927.09	1227.41	2597.13	2354.02	515.868
1535.74	1933.02	2004.18		788.626	1666.19	515.868	664.106	1517.96	883.498	557.375	717.472	646.317	563.304	717.472	883.498	907.216	960.582	954.652	1245.2	865.71	776.767	1381.58	1233.34	1375.65	1927.09	1239.27	2597.13	2354.02	521.798
1541.67	1938.95	2004.18		788.626	1666.19	515.868	670.035	1517.96	889.428	557.375	717.472	646.317	569.234	717.472	883.498	907.216	960.582	954.652	1245.2	871.639	782.696	1387.51	1239.27	1381.58	1938.95	1239.27	2597.13	2359.95	527.727
1541.67	1938.95	2004.18		794.555	1672.12	515.868	670.035	1517.96	889.428	557.375	717.472	652.247	569.234	717.472	889.428	907.216	960.582	954.652	1245.2	871.639	782.696	1387.51	1239.27	1387.51	1944.88	1245.2	2603.06	2359.95	539.586
1541.67	1944.88	2016.04		794.555	1672.12	515.868	675.965	1523.89	895.357	563.304	723.401	652.247	569.234	717.472	889.428	907.216	966.511	960.582	1245.2	871.639	788.626	1387.51	1239.27	1399.37	1950.81	1245.2	2614.92	2371.81	551.445
1541.67	1944.88	2021.97		800.485	1672.12	521.798	675.965	1529.82	895.357	563.304	729.331	658.176	569.234	723.401	889.428	913.146	966.511	966.511	1251.13	877.569	788.626	1399.37	1245.2	1399.37	1956.74	1251.13	2620.85	2383.67	575.163
1541.67	1944.88	2027.89		806.414	1672.12	521.798	675.965	1541.67	895.357	563.304	729.331	670.035	575.163	723.401	895.357	913.146	972.441	966.511	1251.13	877.569	788.626	1399.37	1245.2	1399.37	1962.67	1257.06	2620.85	2389.6	575.163
1541.67	1956.74	2033.82		806.414	1678.05	521.798	681.894	1541.67	895.357	563.304	729.331	670.035	575.163	723.401	895.357	919.075	972.441	972.441	1251.13	877.569	788.626	1405.3	1251.13	1399.37	1974.53	1262.99	2638.64	2395.52	581.093
1547.6	1956.74	2033.82		806.414	1683.98	521.798	681.894	1541.67	901.287	569.234	735.26	675.965	581.093	723.401	895.357	925.005	978.37	972.441	1262.99	883.498	788.626	1405.3	1251.13	1405.3	1974.53	1262.99	2644.56	2407.38	598.881
1547.6	1956.74	2033.82		806.414	1683.98	533.657	681.894	1547.6	907.216	569.234	735.26	675.965	581.093	729.331	901.287	925.005	978.37	972.441	1262.99	883.498	794.555	1405.3	1251.13	1411.23	1980.46	1262.99	2650.49	2413.31	598.881
1547.6	1956.74	2039.75		806.414	1695.84	533.657	681.894	1547.6	913.146	569.234	735.26	675.965	581.093	735.26	901.287	925.005	978.37	984.3	1262.99	889.428	794.555	1411.23	1257.06	1417.15	1998.25	1262.99	2650.49	2413.31	598.881
1547.6	1956.74	2045.68		812.344	1701.77	533.657	687.824	1565.39	913.146	569.234	741.19	675.965	581.093	735.26	901.287	930.934	984.3	984.3	1268.92	889.428	794.555	1417.15	1262.99	1423.08	2004.18	1262.99	2662.35	2413.31	604.811
1553.53	1962.67	2045.68		812.344	1701.77	539.586	687.824	1571.32	913.146	569.234	741.19	675.965	581.093	735.26	901.287	930.934	984.3	984.3	1274.85	889.428	794.555	1417.15	1262.99	1423.08	2010.11	1262.99	2668.28	2419.24	610.74
1553.53	1968.6	2045.68		818.273	1707.7	539.586	687.824	1577.25	913.146	575.163	741.19	675.965	587.022	735.26	901.287	936.864	984.3	990.229	1280.78	895.357	794.555	1423.08	1274.85	1423.08	2021.97	1268.92	2674.21	2425.17	622.599
1553.53	1968.6	2051.61		818.273	1707.7	539.586	693.754	1583.18	919.075	575.163	747.119	675.965	587.022	741.19	901.287	936.864	984.3	990.229	1280.78	895.357	794.555	1423.08	1274.85	1429.01	2033.82	1274.85	2686.07	2431.1	634.458
1553.53	1974.53	2051.61		818.273	1713.63	539.586	693.754	1589.11	930.934	581.093	747.119	681.894	587.022	741.19	907.216	936.864	990.229	990.229	1286.71	895.357	794.555	1429.01	1280.78	1434.94	2051.61	1286.71	2686.07	2442.96	652.247
1559.46	1980.46	2057.54		824.203	1713.63	545.516	693.754	1589.11	930.934	581.093	747.119	681.894	587.022	741.19	913.146	936.864	996.159	1002.09	1292.63	895.357	806.414	1434.94	1280.78	1440.87	2057.54	1286.71	2686.07	2442.96	652.247
1559.46	1980.46	2063.47		824.203	1719.56	545.516	693.754	1589.11	936.864	581.093	753.049	687.824	587.022	747.119	919.075	936.864	996.159	1013.95	1292.63	901.287	806.414	1446.8	1280.78	1458.66	2081.26	1286.71	2697.93	2442.96	652.247
1565.39	1980.46	2063.47		830.132	1719.56	545.516	693.754	1589.11	936.864	581.093	753.049	687.824	587.022	747.119	919.075	936.864	1002.09	1013.95	1298.56	901.287	806.414	1452.73	1280.78	1464.59	2081.26	1286.71	2709.79	2448.89	658.176
1565.39	1986.39	2063.47		830.132	1719.56	551.445	699.683	1589.11	936.864	587.022	753.049	687.824	592.952	753.049	919.075	936.864	1002.09	1013.95	1304.49	901.287	812.344	1458.66	1286.71	1464.59	2110.91	1286.71	2715.72	2448.89	658.176
1565.39	1986.39	2075.33		830.132	1719.56	551.445	705.613	1595.04	942.793	587.022	753.049	687.824	592.952	753.049	930.934	942.793	1008.02	1019.88	1304.49	907.216	812.344	1458.66	1298.56	1476.45	2122.77	1286.71	2733.51	2454.82	664.106
1565.39	1992.32	2075.33		836.062	1725.49	551.445	711.542	1600.97	942.793	587.022	758.978	693.754	592.952	753.049	930.934	942.793	1008.02	1019.88	1316.35	913.146	818.273	1458.66	1298.56	1476.45	2128.7	1292.63	2739.44	2472.61	664.106
1565.39	1992.32	2075.33		841.991	1731.42	551.445	717.472	1606.9	948.723	587.022	758.978	699.683	592.952	753.049	930.934	942.793	1008.02	1019.88	1316.35	913.146	818.273	1464.59	1298.56	1482.38	2134.63	1292.63	2757.23	2472.61	681.894
1565.39	1992.32	2081.26		841.991	1731.42	551.445	717.472	1618.76	948.723	587.022	758.978	699.683	598.881	758.978	930.934	954.652	1013.95	1019.88	1316.35	913.146	818.273	1470.52	1298.56	1488.31	2134.63	1292.63	2763.16	2472.61	681.894
1565.39	1998.25	2081.26		841.991	1731.42	557.375	723.401	1618.76	948.723	604.811	758.978	699.683	598.881	758.978	942.793	954.652	1013.95	1019.88	1322.28	913.146	818.273	1470.52	1310.42	1488.31	2140.56	1292.63	2763.16	2484.47	687.824
1565.39	1998.25	2081.26		841.991	1731.42	557.375	723.401	1630.62	954.652	604.811	758.978	705.613	598.881	764.908	942.793	954.652	1025.81	1025.81	1322.28	913.146	818.273	1470.52	1310.42	1506.1	2146.49	1298.56	2775.01	2484.47	699.683
1565.39	1998.25	2081.26		847.921	1731.42	557.375	729.331	1642.48	954.652	604.811	764.908	705.613	598.881	764.908	948.723	954.652	1025.81	1025.81	1328.21	919.075	824.203	1476.45	1316.35	1506.1	2146.49	1298.56	2780.94	2508.19	699.683
1565.39	1998.25	2093.12		847.921	1731.42	557.375	729.331	1648.41	966.511	604.811	770.837	705.613	598.881	764.908	948.723	954.652	1025.81	1025.81	1334.14	925.005	824.203	1476.45	1316.35	1512.03	2152.41	1304.49	2786.87	2508.19	711.542
1571.32	1998.25	2104.98		853.85	1737.35	563.304	729.331	1648.41	966.511	604.811	776.767	711.542	598.881	770.837	954.652	954.652	1037.67	1025.81	1334.14	925.005	824.203	1476.45	1316.35	1512.03	2193.92	1304.49	2810.59	2514.12	729.331
1571.32	2004.18	2104.98		859.78	1737.35	563.304	729.331	1654.34	966.511	610.74	782.696	711.542	604.811	770.837	954.652	960.582	1037.67	1025.81	1334.14	925.005	824.203	1482.38	1322.28	1541.67	2199.85	1316.35	2816.52	2520.04	729.331
1571.32	2010.11	2110.91		859.78	1743.28	569.234	729.331	1660.26	966.511	610.74	782.696	711.542	604.811	770.837	954.652	960.582	1037.67	1025.81	1340.07	925.005	830.132	1482.38	1328.21	1553.53	2199.85	1322.28	2822.45	2525.97	735.26
1571.32	2010.11	2110.91		865.71	1755.14	575.163	729.331	1660.26	972.441	610.74	788.626	717.472	610.74	770.837	960.582	960.582	1037.67	1025.81	1346	930.934	830.132	1482.38	1328.21	1577.25	2229.5	1322.28	2822.45	2531.9	747.119
1577.25	2010.11	2110.91		865.71	1761.07	581.093	729.331	1666.19	972.441	616.67	788.626	717.472	610.74	776.767	960.582	960.582	1037.67	1031.74	1346	930.934	830.132	1482.38	1334.14	1583.18	2229.5	1328.21	2828.38	2531.9	747.119
1577.25	2010.11	2116.84		865.71	1767	581.093	735.26	1666.19	972.441	616.67	788.626	723.401	610.74	776.767	972.441	960.582	1043.6	1037.67	1346	930.934	836.062	1488.31	1340.07	1589.11	2253.22	1334.14	2846.17	2531.9	776.767
1577.25	2016.04	2116.84		865.71	1767	587.022	735.26	1666.19	978.37	616.67	788.626	729.331	616.67	776.767	972.441	972.441	1049.52	1037.67	1357.86	936.864	836.062	1488.31	1340.07	1595.04	2265.08	1334.14	2858.03	2531.9	788.626
1583.18	2016.04	2122.77		865.71	1784.78	587.022	735.26	1672.12	978.37	622.599	794.555	735.26	616.67	776.767	972.441	972.441	1049.52	1037.67	1363.79	936.864	836.062	1494.24	1340.07	1606.9	2271.01	1334.14	2881.75	2537.83	806.414
1583.18	2021.97	2122.77		865.71	1784.78	592.952	741.19	1672.12	984.3	622.599	800.485	735.26	616.67	776.767	972.441	978.37	1055.45	1043.6	1363.79	936.864	841.991	1494.24	1346	1606.9	2282.86	1340.07	2887.67	2555.62	812.344
1583.18	2021.97	2122.77		871.639	1784.78	592.952	747.119	1678.05	984.3	622.599	800.485	735.26	616.67	776.767	972.441	978.37	1055.45	1049.52	1369.72	936.864	841.991	1506.1	1351.93	1612.83	2288.79	1346	2893.6	2561.55	818.273
1583.18	2021.97	2122.77		871.639	1784.78	592.952	747.119	1678.05	984.3	628.529	800.485	741.19	622.599	782.696	972.441	978.37	1061.38	1049.52	1375.65	936.864	841.991	1506.1	1351.93	1612.83	2288.79	1346	2905.46	2567.48	818.273
1583.18	2021.97	2128.7		877.569	1790.71	592.952	747.119	1678.05	984.3	628.529	800.485	741.19	622.599	788.626	972.441	984.3	1061.38	1055.45	1381.58	936.864	847.921	1506.1	1351.93	1612.83	2300.65	1346	2911.39	2567.48	824.203
1589.11	2027.89	2128.7		883.498	1790.71	598.881	747.119	1683.98	984.3	628.529	806.414	741.19	622.599	788.626	978.37	984.3	1061.38	1055.45	1381.58	942.793	853.85	1512.03	1357.86	1612.83	2306.58	1346	2923.25	2567.48	836.062
1589.11	2033.82	2128.7		883.498	1796.64	604.811	753.049	1689.91	990.229	628.529	806.414	747.119	622.599	788.626	978.37	984.3	1067.31	1061.38	1381.58	942.793	853.85	1517.96	1363.79	1612.83	2324.37	1351.93	2941.04	2573.41	841.991
1589.11	2039.75	2128.7		889.428	1802.57	604.811	753.049	1701.77	990.229	628.529	806.414	747.119	628.529	788.626	984.3	984.3	1073.24	1061.38	1387.51	942.793	853.85	1535.74	1369.72	1624.69	2348.09	1357.86	2958.83	2573.41	865.71
1589.11	2039.75	2140.56		889.428	1802.57	604.811	758.978	1701.77	990.229	634.458	806.414	747.119	628.529	788.626	984.3	990.229	1073.24	1061.38	1387.51	948.723	853.85	1541.67	1387.51	1630.62	2365.88	1357.86	2958.83	2573.41	871.639
1589.11	2039.75	2140.56		889.428	1808.5	604.811	758.978	1701.77	996.159	640.388	812.344	758.978	628.529	794.555	984.3	990.229	1073.24	1067.31	1393.44	948.723	853.85	1547.6	1387.51	1642.48	2371.81	1363.79	2970.69	2579.34	877.569
1595.04	2045.68	2146.49		889.428	1808.5	604.811	758.978	1707.7	1008.02	640.388	818.273	758.978	634.458	794.555	990.229	990.229	1079.17	1067.31	1393.44	954.652	853.85	1547.6	1393.44	1648.41	2395.52	1363.79	3012.19	2585.27	877.569
1595.04	2051.61	2146.49		895.357	1820.36	604.811	758.978	1713.63	1013.95	640.388	824.203	758.978	634.458	806.414	990.229	996.159	1079.17	1067.31	1393.44	954.652	859.78	1547.6	1393.44	1695.84	2413.31	1363.79	3047.77	2585.27	889.428
1595.04	2057.54	2146.49		895.357	1826.29	610.74	764.908	1719.56	1019.88	640.388	830.132	758.978	634.458	806.414	996.159	1002.09	1079.17	1073.24	1393.44	960.582	859.78	1553.53	1399.37	1695.84	2431.1	1363.79	3047.77	2585.27	907.216
1595.04	2057.54	2146.49		895.357	1826.29	610.74	764.908	1719.56	1019.88	640.388	830.132	758.978	634.458	806.414	996.159	1002.09	1085.1	1073.24	1405.3	960.582	865.71	1559.46	1405.3	1695.84	2431.1	1369.72	3053.7	2597.13	913.146
1595.04	2057.54	2152.41		901.287	1832.22	610.74	764.908	1719.56	1019.88	640.388	836.062	764.908	640.388	806.414	996.159	1008.02	1085.1	1085.1	1405.3	960.582	865.71	1559.46	1405.3	1695.84	2454.82	1369.72	3077.42	2597.13	919.075
1600.97	2063.47	2152.41		907.216	1832.22	610.74	764.908	1719.56	1025.81	646.317	836.062	764.908	640.388	806.414	996.159	1008.02	1085.1	1091.03	1411.23	960.582	871.639	1559.46	1405.3	1725.49	2454.82	1375.65	3089.28	2608.99	919.075
1600.97	2063.47	2152.41		907.216	1832.22	622.599	770.837	1725.49	1031.74	646.317	841.991	764.908	640.388	806.414	996.159	1008.02	1091.03	1091.03	1417.15	960.582	871.639	1565.39	1405.3	1749.21	2466.68	1375.65	3101.14	2614.92	919.075
1600.97	2063.47	2164.27		913.146	1838.15	622.599	770.837	1731.42	1037.67	646.317	841.991	764.908	640.388	812.344	1002.09	1008.02	1096.96	1096.96	1417.15	960.582	871.639	1571.32	1411.23	1749.21	2472.61	1375.65	3148.57	2614.92	925.005
1600.97	2063.47	2164.27		913.146	1844.08	622.599	776.767	1731.42	1037.67	652.247	841.991	770.837	646.317	812.344	1002.09	1013.95	1096.96	1096.96	1423.08	966.511	871.639	1583.18	1411.23	1755.14	2508.19	1375.65	3154.5	2614.92	930.934
1600.97	2069.4	2164.27		913.146	1850.01	622.599	776.767	1737.35	1037.67	652.247	841.991	770.837	646.317	818.273	1013.95	1019.88	1096.96	1096.96	1423.08	966.511	877.569	1583.18	1411.23	1767	2514.12	1381.58	3172.29	2620.85	948.723
1606.9	2075.33	2164.27		925.005	1855.94	622.599	776.767	1743.28	1043.6	652.247	841.991	770.837	646.317	818.273	1013.95	1019.88	1102.89	1096.96	1429.01	966.511	877.569	1589.11	1411.23	1772.93	2525.97	1381.58	3172.29	2632.71	948.723
1606.9	2075.33	2170.2		925.005	1855.94	628.529	782.696	1743.28	1043.6	652.247	847.921	770.837	646.317	824.203	1019.88	1019.88	1102.89	1102.89	1429.01	966.511	877.569	1589.11	1417.15	1814.43	2531.9	1381.58	3190.08	2632.71	972.441
1612.83	2075.33	2176.13		925.005	1867.8	628.529	782.696	1761.07	1049.52	658.176	853.85	776.767	646.317	824.203	1019.88	1019.88	1108.82	1114.75	1434.94	972.441	889.428	1595.04	1417.15	1832.22	2531.9	1381.58	3196.01	2632.71	972.441
1612.83	2081.26	2176.13		925.005	1867.8	634.458	782.696	1761.07	1049.52	658.176	859.78	776.767	652.247	824.203	1019.88	1025.81	1108.82	1120.68	1434.94	972.441	895.357	1600.97	1417.15	1850.01	2549.69	1387.51	3196.01	2632.71	984.3
1612.83	2081.26	2176.13		930.934	1867.8	640.388	782.696	1761.07	1049.52	670.035	859.78	776.767	652.247	824.203	1019.88	1025.81	1114.75	1120.68	1440.87	978.37	895.357	1612.83	1417.15	1850.01	2555.62	1387.51	3201.94	2638.64	990.229
1612.83	2087.19	2176.13		930.934	1873.73	646.317	788.626	1761.07	1055.45	670.035	859.78	782.696	652.247	824.203	1025.81	1025.81	1126.61	1126.61	1446.8	978.37	901.287	1612.83	1429.01	1855.94	2573.41	1399.37	3207.87	2644.56	990.229
1612.83	2087.19	2176.13		930.934	1873.73	646.317	788.626	1802.57	1055.45	670.035	859.78	782.696	652.247	830.132	1031.74	1031.74	1132.54	1126.61	1446.8	978.37	901.287	1618.76	1429.01	1885.59	2573.41	1399.37	3213.8	2650.49	1002.09
1612.83	2087.19	2182.06		936.864	1879.66	646.317	788.626	1808.5	1061.38	670.035	865.71	782.696	652.247	830.132	1031.74	1031.74	1132.54	1132.54	1452.73	984.3	901.287	1618.76	1429.01	1885.59	2579.34	1399.37	3213.8	2662.35	1013.95
1612.83	2087.19	2182.06		936.864	1879.66	652.247	788.626	1808.5	1061.38	670.035	865.71	788.626	658.176	836.062	1031.74	1031.74	1132.54	1132.54	1452.73	984.3	901.287	1624.69	1429.01	1885.59	2597.13	1399.37	3213.8	2680.14	1025.81
1612.83	2087.19	2182.06		936.864	1891.52	652.247	788.626	1814.43	1067.31	675.965	865.71	788.626	658.176	836.062	1031.74	1031.74	1132.54	1138.47	1458.66	984.3	907.216	1642.48	1434.94	1903.38	2597.13	1399.37	3231.59	2686.07	1037.67
1618.76	2087.19	2187.99		936.864	1891.52	658.176	794.555	1814.43	1067.31	675.965	865.71	788.626	658.176	836.062	1037.67	1037.67	1138.47	1138.47	1458.66	990.229	913.146	1648.41	1440.87	1909.3	2597.13	1405.3	3237.52	2697.93	1037.67
1618.76	2093.12	2187.99		936.864	1897.45	658.176	794.555	1826.29	1067.31	681.894	871.639	788.626	658.176	836.062	1049.52	1037.67	1138.47	1138.47	1464.59	990.229	919.075	1654.34	1458.66	1909.3	2603.06	1405.3	3267.16	2709.79	1049.52
1624.69	2099.05	2187.99		936.864	1909.3	658.176	794.555	1826.29	1073.24	681.894	871.639	794.555	664.106	836.062	1049.52	1037.67	1150.33	1144.4	1470.52	990.229	919.075	1660.26	1458.66	1915.23	2632.71	1405.3	3279.02	2709.79	1049.52
1624.69	2099.05	2193.92		936.864	1915.23	658.176	794.555	1826.29	1073.24	681.894	877.569	794.555	664.106	841.991	1055.45	1043.6	1156.26	1144.4	1476.45	996.159	925.005	1666.19	1458.66	1915.23	2632.71	1405.3	3290.88	2715.72	1079.17
1624.69	2099.05	2193.92		936.864	1921.16	658.176	794.555	1826.29	1079.17	681.894	877.569	800.485	664.106	841.991	1055.45	1049.52	1168.11	1144.4	1476.45	1002.09	925.005	1672.12	1464.59	1927.09	2638.64	1405.3	3302.74	2727.58	1085.1
1624.69	2104.98	2205.78		942.793	1921.16	664.106	794.555	1832.22	1085.1	681.894	883.498	800.485	664.106	841.991	1061.38	1055.45	1168.11	1150.33	1476.45	1002.09	925.005	1678.05	1464.59	1933.02	2644.56	1411.23	3314.6	2739.44	1085.1
1624.69	2104.98	2205.78		942.793	1921.16	664.106	794.555	1844.08	1085.1	687.824	883.498	800.485	664.106	841.991	1061.38	1055.45	1168.11	1156.26	1482.38	1002.09	925.005	1683.98	1464.59	1938.95	2656.42	1417.15	3338.32	2745.37	1096.96
1630.62	2104.98	2205.78		948.723	1921.16	664.106	800.485	1850.01	1085.1	687.824	883.498	800.485	664.106	847.921	1061.38	1055.45	1168.11	1162.19	1482.38	1008.02	925.005	1683.98	1476.45	1944.88	2668.28	1423.08	3350.18	2751.3	1114.75
1630.62	2104.98	2205.78		948.723	1927.09	664.106	800.485	1861.87	1085.1	687.824	889.428	800.485	664.106	847.921	1061.38	1061.38	1168.11	1162.19	1482.38	1008.02	925.005	1683.98	1476.45	1968.6	2686.07	1423.08	3379.82	2769.08	1120.68
1630.62	2110.91	2205.78		954.652	1933.02	664.106	800.485	1867.8	1091.03	693.754	889.428	806.414	670.035	853.85	1067.31	1061.38	1174.04	1162.19	1482.38	1008.02	930.934	1689.91	1476.45	1974.53	2686.07	1429.01	3421.33	2775.01	1132.54
1636.55	2110.91	2211.71		954.652	1933.02	670.035	800.485	1867.8	1091.03	693.754	889.428	806.414	670.035	853.85	1067.31	1061.38	1174.04	1168.11	1488.31	1008.02	930.934	1695.84	1476.45	1986.39	2697.93	1429.01	3433.19	2780.94	1144.4
1642.48	2116.84	2217.64		954.652	1933.02	670.035	806.414	1873.73	1102.89	693.754	889.428	806.414	670.035	859.78	1073.24	1067.31	1179.97	1168.11	1494.24	1008.02	930.934	1695.84	1482.38	1986.39	2703.86	1429.01	3498.42	2786.87	1144.4
1642.48	2122.77	2217.64		960.582	1933.02	670.035	806.414	1873.73	1102.89	693.754	895.357	812.344	670.035	865.71	1073.24	1067.31	1179.97	1168.11	1500.17	1013.95	936.864	1713.63	1482.38	2010.11	2703.86	1434.94	3516.2	2792.8	1174.04
1642.48	2122.77	2217.64		960.582	1938.95	670.035	812.344	1879.66	1108.82	693.754	895.357	812.344	670.035	865.71	1073.24	1073.24	1185.9	1168.11	1500.17	1013.95	936.864	1719.56	1488.31	2016.04	2703.86	1434.94	3528.06	2792.8	1179.97
1642.48	2122.77	2223.57		966.511	1950.81	675.965	818.273	1879.66	1120.68	699.683	895.357	812.344	675.965	865.71	1073.24	1079.17	1185.9	1174.04	1512.03	1019.88	936.864	1725.49	1494.24	2039.75	2721.65	1434.94	3539.92	2798.73	1185.9
1648.41	2134.63	2223.57		966.511	1950.81	675.965	818.273	1891.52	1120.68	699.683	913.146	812.344	675.965	865.71	1079.17	1079.17	1185.9	1174.04	1517.96	1019.88	936.864	1731.42	1506.1	2039.75	2739.44	1434.94	3563.64	2798.73	1203.69
1648.41	2134.63	2229.5		966.511	1956.74	675.965	818.273	1891.52	1150.33	699.683	913.146	812.344	675.965	865.71	1079.17	1079.17	1191.83	1179.97	1517.96	1019.88	936.864	1737.35	1512.03	2045.68	2739.44	1434.94	3575.5	2804.66	1221.48
1648.41	2146.49	2229.5		966.511	1968.6	681.894	818.273	1897.45	1150.33	705.613	913.146	812.344	675.965	871.639	1085.1	1085.1	1197.76	1179.97	1517.96	1019.88	942.793	1737.35	1512.03	2051.61	2751.3	1434.94	3587.36	2828.38	1233.34
1654.34	2152.41	2235.43		972.441	1974.53	681.894	818.273	1903.38	1162.19	705.613	919.075	812.344	681.894	871.639	1091.03	1085.1	1197.76	1179.97	1517.96	1025.81	942.793	1737.35	1512.03	2051.61	2786.87	1440.87	3587.36	2828.38	1251.13
1660.26	2152.41	2241.36		972.441	1974.53	687.824	824.203	1903.38	1162.19	705.613	919.075	818.273	681.894	877.569	1091.03	1091.03	1203.69	1179.97	1523.89	1025.81	948.723	1755.14	1512.03	2051.61	2792.8	1440.87	3605.15	2828.38	1262.99
1660.26	2152.41	2241.36		972.441	1980.46	687.824	830.132	1921.16	1168.11	705.613	919.075	818.273	687.824	877.569	1096.96	1091.03	1215.55	1185.9	1523.89	1025.81	948.723	1755.14	1517.96	2069.4	2810.59	1446.8	3611.08	2834.31	1286.71
1660.26	2164.27	2241.36		978.37	1980.46	693.754	830.132	1927.09	1168.11	711.542	919.075	818.273	687.824	883.498	1096.96	1102.89	1221.48	1185.9	1529.82	1025.81	948.723	1767	1523.89	2075.33	2816.52	1446.8	3617.01	2840.24	1286.71
1666.19	2164.27	2241.36		978.37	1986.39	693.754	836.062	1933.02	1168.11	711.542	919.075	818.273	687.824	889.428	1096.96	1102.89	1221.48	1191.83	1535.74	1025.81	948.723	1772.93	1523.89	2075.33	2816.52	1452.73	3622.94	2840.24	1292.63
1672.12	2170.2	2247.29		978.37	2010.11	693.754	836.062	1933.02	1179.97	717.472	919.075	818.273	687.824	895.357	1096.96	1102.89	1221.48	1191.83	1541.67	1025.81	948.723	1772.93	1523.89	2075.33	2828.38	1452.73	3622.94	2846.17	1298.56
1672.12	2170.2	2247.29		984.3	2016.04	699.683	841.991	1933.02	1179.97	717.472	925.005	824.203	687.824	895.357	1102.89	1102.89	1227.41	1191.83	1541.67	1031.74	948.723	1772.93	1523.89	2081.26	2840.24	1452.73	3652.58	2852.1	1322.28
1672.12	2176.13	2247.29		984.3	2021.97	699.683	841.991	1938.95	1179.97	717.472	925.005	824.203	687.824	895.357	1102.89	1108.82	1227.41	1191.83	1541.67	1031.74	948.723	1772.93	1535.74	2093.12	2881.75	1452.73	3652.58	2858.03	1328.21
1672.12	2176.13	2253.22		990.229	2021.97	699.683	847.921	1938.95	1185.9	723.401	925.005	824.203	693.754	901.287	1102.89	1108.82	1227.41	1197.76	1541.67	1031.74	954.652	1778.86	1541.67	2093.12	2893.6	1458.66	3670.37	2869.89	1363.79
1678.05	2182.06	2253.22		990.229	2021.97	699.683	847.921	1950.81	1191.83	723.401	925.005	824.203	693.754	901.287	1108.82	1108.82	1227.41	1203.69	1541.67	1031.74	960.582	1784.78	1541.67	2104.98	2917.32	1464.59	3723.74	2887.67	1363.79
1678.05	2182.06	2259.15		990.229	2027.89	705.613	847.921	1956.74	1191.83	723.401	930.934	824.203	699.683	907.216	1114.75	1114.75	1233.34	1203.69	1553.53	1031.74	960.582	1790.71	1541.67	2110.91	2952.9	1464.59	3753.38	2887.67	1363.79
1678.05	2182.06	2265.08		990.229	2033.82	705.613	853.85	1962.67	1197.76	723.401	930.934	830.132	699.683	907.216	1120.68	1114.75	1233.34	1209.62	1553.53	1037.67	960.582	1790.71	1547.6	2122.77	2958.83	1464.59	3765.24	2899.53	1381.58
1678.05	2187.99	2265.08		996.159	2039.75	705.613	853.85	1974.53	1197.76	729.331	930.934	830.132	699.683	907.216	1138.47	1120.68	1239.27	1209.62	1559.46	1037.67	960.582	1790.71	1553.53	2128.7	2970.69	1470.52	3765.24	2899.53	1387.51
1678.05	2187.99	2265.08		996.159	2039.75	705.613	853.85	1986.39	1203.69	735.26	936.864	830.132	699.683	907.216	1138.47	1126.61	1239.27	1209.62	1565.39	1037.67	966.511	1808.5	1553.53	2128.7	2982.55	1470.52	3771.17	2899.53	1393.44
1678.05	2193.92	2265.08		996.159	2045.68	711.542	853.85	1986.39	1203.69	735.26	936.864	830.132	705.613	919.075	1138.47	1126.61	1239.27	1227.41	1565.39	1043.6	966.511	1808.5	1553.53	2128.7	2988.48	1470.52	3830.47	2917.32	1399.37
1678.05	2199.85	2271.01		996.159	2051.61	711.542	853.85	1998.25	1209.62	735.26	936.864	836.062	705.613	919.075	1144.4	1132.54	1251.13	1227.41	1565.39	1043.6	966.511	1814.43	1559.46	2128.7	2988.48	1470.52	3907.55	2923.25	1417.15
1678.05	2199.85	2271.01		1002.09	2063.47	717.472	859.78	1998.25	1209.62	741.19	942.793	841.991	705.613	919.075	1150.33	1138.47	1257.06	1227.41	1565.39	1049.52	966.511	1814.43	1565.39	2140.56	2994.41	1476.45	3919.41	2923.25	1429.01
1683.98	2199.85	2271.01		1002.09	2063.47	717.472	865.71	2016.04	1215.55	741.19	942.793	841.991	711.542	919.075	1150.33	1138.47	1257.06	1233.34	1565.39	1049.52	966.511	1826.29	1565.39	2140.56	2994.41	1476.45	3919.41	2935.11	1446.8
1683.98	2205.78	2271.01		1002.09	2063.47	723.401	877.569	2016.04	1221.48	741.19	948.723	841.991	711.542	919.075	1150.33	1138.47	1280.78	1239.27	1565.39	1049.52	972.441	1832.22	1571.32	2152.41	3006.27	1482.38	3949.06	2935.11	1458.66
1683.98	2205.78	2271.01		1002.09	2063.47	723.401	877.569	2033.82	1221.48	741.19	948.723	847.921	711.542	919.075	1150.33	1138.47	1280.78	1239.27	1565.39	1055.45	972.441	1832.22	1577.25	2164.27	3012.19	1482.38	4002.42	2935.11	1458.66
1683.98	2217.64	2276.93		1008.02	2063.47	723.401	877.569	2039.75	1227.41	747.119	948.723	847.921	717.472	919.075	1156.26	1138.47	1280.78	1239.27	1565.39	1061.38	972.441	1838.15	1583.18	2170.2	3012.19	1488.31	4014.28	2935.11	1464.59
1689.91	2217.64	2282.86		1008.02	2063.47	729.331	883.498	2045.68	1227.41	747.119	954.652	847.921	717.472	925.005	1162.19	1144.4	1292.63	1245.2	1577.25	1061.38	972.441	1838.15	1589.11	2176.13	3012.19	1488.31	4091.37	2958.83	1464.59
1689.91	2217.64	2282.86		1013.95	2075.33	729.331	883.498	2045.68	1227.41	747.119	954.652	853.85	717.472	925.005	1168.11	1144.4	1298.56	1245.2	1583.18	1061.38	972.441	1838.15	1595.04	2193.92	3012.19	1494.24	4192.17	2964.76	1470.52
1689.91	2223.57	2282.86		1013.95	2075.33	729.331	883.498	2045.68	1233.34	753.049	960.582	853.85	723.401	925.005	1168.11	1150.33	1310.42	1245.2	1595.04	1067.31	972.441	1838.15	1595.04	2199.85	3018.12	1500.17	4233.68	2970.69	1476.45
1689.91	2229.5	2282.86		1019.88	2081.26	735.26	883.498	2051.61	1233.34	753.049	960.582	853.85	723.401	936.864	1174.04	1150.33	1310.42	1245.2	1595.04	1067.31	978.37	1844.08	1600.97	2211.71	3018.12	1512.03	4251.46	2976.62	1482.38
1689.91	2229.5	2288.79		1019.88	2081.26	735.26	883.498	2063.47	1233.34	753.049	960.582	859.78	723.401	936.864	1179.97	1150.33	1316.35	1257.06	1600.97	1067.31	978.37	1844.08	1606.9	2211.71	3024.05	1512.03	4346.34	3000.34	1517.96
1689.91	2235.43	2288.79		1019.88	2087.19	735.26	883.498	2063.47	1233.34	753.049	960.582	859.78	723.401	942.793	1179.97	1150.33	1316.35	1262.99	1600.97	1067.31	978.37	1850.01	1606.9	2223.57	3024.05	1517.96	4352.27	3006.27	1517.96
1701.77	2241.36	2288.79		1019.88	2093.12	735.26	883.498	2063.47	1233.34	758.978	966.511	865.71	723.401	942.793	1179.97	1156.26	1322.28	1262.99	1600.97	1073.24	984.3	1855.94	1606.9	2223.57	3029.98	1517.96	4630.95	3006.27	1523.89
1701.77	2241.36	2294.72		1025.81	2099.05	741.19	889.428	2081.26	1239.27	764.908	972.441	871.639	723.401	948.723	1179.97	1156.26	1322.28	1268.92	1600.97	1073.24	984.3	1873.73	1606.9	2241.36	3047.77	1523.89	4648.74	3006.27	1589.11
1707.7	2241.36	2294.72		1025.81	2099.05	741.19	895.357	2087.19	1239.27	764.908	972.441	871.639	729.331	948.723	1185.9	1156.26	1328.21	1268.92	1600.97	1073.24	984.3	1879.66	1606.9	2265.08	3047.77	1523.89	4808.84	3006.27	1612.83
1707.7	2247.29	2294.72		1025.81	2104.98	741.19	901.287	2087.19	1239.27	764.908	978.37	877.569	729.331	948.723	1185.9	1162.19	1328.21	1274.85	1606.9	1073.24	984.3	1879.66	1612.83	2342.16	3077.42	1523.89	4903.71	3018.12	1630.62
1707.7	2247.29	2294.72		1025.81	2110.91	741.19	907.216	2087.19	1239.27	764.908	978.37	877.569	735.26	948.723	1197.76	1162.19	1328.21	1280.78	1606.9	1079.17	984.3	1879.66	1618.76	2342.16	3101.14	1523.89	4933.36	3018.12	1660.26
1707.7	2247.29	2294.72		1025.81	2110.91	741.19	907.216	2093.12	1245.2	764.908	978.37	883.498	735.26	948.723	1203.69	1162.19	1340.07	1280.78	1612.83	1079.17	990.229	1879.66	1624.69	2359.95	3101.14	1529.82	5046.02	3024.05	1689.91
1707.7	2253.22	2300.65		1031.74	2110.91	747.119	913.146	2099.05	1245.2	764.908	984.3	883.498	741.19	960.582	1203.69	1162.19	1340.07	1292.63	1612.83	1085.1	996.159	1885.59	1624.69	2365.88	3107.07	1529.82	5.92952	3024.05	1695.84
1713.63	2253.22	2312.51		1031.74	2122.77	753.049	913.146	2099.05	1262.99	764.908	984.3	883.498	741.19	960.582	1209.62	1168.11	1340.07	1298.56	1618.76	1085.1	996.159	1885.59	1624.69	2371.81	3124.86	1535.74	11.859	3035.91	1731.42
1713.63	2259.15	2318.44		1037.67	2128.7	753.049	919.075	2104.98	1262.99	764.908	984.3	889.428	741.19	960.582	1215.55	1168.11	1346	1298.56	1618.76	1085.1	1002.09	1891.52	1636.55	2407.38	3136.71	1535.74	11.859	3059.63	1731.42
1713.63	2259.15	2318.44		1037.67	2128.7	753.049	919.075	2116.84	1262.99	770.837	996.159	889.428	741.19	960.582	1215.55	1168.11	1351.93	1298.56	1624.69	1085.1	1002.09	1891.52	1636.55	2407.38	3142.64	1541.67	100.802	3071.49	1755.14
1713.63	2259.15	2324.37		1037.67	2134.63	753.049	919.075	2122.77	1274.85	770.837	996.159	889.428	747.119	960.582	1215.55	1174.04	1351.93	1298.56	1630.62	1091.03	1002.09	1891.52	1636.55	2413.31	3172.29	1541.67	136.379	3077.42	1767
1713.63	2265.08	2324.37		1043.6	2134.63	758.978	925.005	2128.7	1280.78	776.767	996.159	889.428	753.049	960.582	1215.55	1174.04	1351.93	1310.42	1630.62	1096.96	1002.09	1891.52	1642.48	2466.68	3178.22	1541.67	142.308	3077.42	1767
1719.56	2265.08	2324.37		1043.6	2134.63	758.978	925.005	2164.27	1280.78	776.767	1002.09	895.357	758.978	966.511	1215.55	1174.04	1357.86	1310.42	1630.62	1096.96	1008.02	1897.45	1642.48	2472.61	3184.15	1547.6	148.238	3095.21	1778.86
1719.56	2271.01	2324.37		1049.52	2134.63	758.978	925.005	2176.13	1286.71	776.767	1002.09	907.216	758.978	966.511	1221.48	1174.04	1363.79	1310.42	1636.55	1096.96	1008.02	1903.38	1642.48	2478.54	3184.15	1553.53	148.238	3101.14	1778.86
1719.56	2271.01	2324.37		1049.52	2140.56	758.978	925.005	2193.92	1286.71	782.696	1002.09	913.146	764.908	966.511	1221.48	1179.97	1363.79	1322.28	1642.48	1102.89	1008.02	1903.38	1648.41	2484.47	3207.87	1559.46	160.097	3118.93	1778.86
1719.56	2271.01	2330.3		1049.52	2140.56	758.978	925.005	2193.92	1286.71	782.696	1002.09	913.146	764.908	972.441	1221.48	1179.97	1369.72	1322.28	1648.41	1108.82	1013.95	1909.3	1648.41	2484.47	3213.8	1559.46	160.097	3124.86	1790.71
1719.56	2271.01	2330.3		1049.52	2146.49	764.908	925.005	2199.85	1298.56	782.696	1002.09	913.146	770.837	972.441	1221.48	1191.83	1369.72	1328.21	1654.34	1108.82	1013.95	1921.16	1648.41	2496.33	3213.8	1559.46	166.026	3124.86	1802.57
1719.56	2282.86	2330.3		1049.52	2146.49	764.908	925.005	2205.78	1298.56	782.696	1008.02	913.146	770.837	972.441	1227.41	1191.83	1369.72	1328.21	1654.34	1114.75	1019.88	1921.16	1648.41	2502.26	3231.59	1559.46	171.956	3124.86	1820.36
1719.56	2282.86	2336.23		1049.52	2152.41	770.837	930.934	2205.78	1304.49	788.626	1019.88	919.075	776.767	978.37	1227.41	1197.76	1375.65	1328.21	1660.26	1114.75	1019.88	1921.16	1660.26	2549.69	3273.09	1565.39	177.886	3172.29	1832.22
1731.42	2282.86	2336.23		1055.45	2152.41	776.767	930.934	2223.57	1310.42	788.626	1025.81	919.075	776.767	978.37	1233.34	1197.76	1375.65	1328.21	1660.26	1114.75	1025.81	1921.16	1660.26	2561.55	3302.74	1571.32	183.815	3190.08	1838.15
1731.42	2282.86	2336.23		1055.45	2158.34	776.767	930.934	2223.57	1322.28	788.626	1025.81	919.075	782.696	978.37	1245.2	1197.76	1375.65	1328.21	1666.19	1120.68	1037.67	1927.09	1666.19	2591.2	3308.67	1571.32	183.815	3196.01	1838.15
1731.42	2282.86	2336.23		1055.45	2158.34	776.767	930.934	2223.57	1334.14	794.555	1025.81	919.075	782.696	978.37	1245.2	1203.69	1387.51	1328.21	1666.19	1120.68	1043.6	1927.09	1666.19	2603.06	3320.53	1577.25	189.745	3207.87	1861.87
1731.42	2294.72	2336.23		1055.45	2164.27	776.767	930.934	2235.43	1334.14	794.555	1025.81	919.075	782.696	978.37	1245.2	1203.69	1399.37	1334.14	1666.19	1120.68	1043.6	1927.09	1672.12	2603.06	3326.46	1589.11	213.463	3207.87	1867.8
1737.35	2300.65	2342.16		1055.45	2170.2	776.767	942.793	2247.29	1334.14	794.555	1025.81	925.005	782.696	978.37	1251.13	1203.69	1399.37	1334.14	1666.19	1126.61	1049.52	1933.02	1672.12	2608.99	3338.32	1589.11	225.322	3207.87	1879.66
1737.35	2306.58	2348.09		1061.38	2182.06	776.767	942.793	2265.08	1340.07	794.555	1025.81	925.005	788.626	978.37	1251.13	1209.62	1399.37	1334.14	1672.12	1126.61	1055.45	1933.02	1672.12	2626.78	3338.32	1589.11	237.181	3219.73	1903.38
1737.35	2312.51	2348.09		1061.38	2182.06	788.626	942.793	2265.08	1351.93	794.555	1031.74	925.005	788.626	984.3	1257.06	1215.55	1399.37	1340.07	1672.12	1126.61	1055.45	1938.95	1678.05	2626.78	3350.18	1589.11	249.04	3219.73	1903.38
1737.35	2318.44	2348.09		1061.38	2187.99	788.626	948.723	2276.93	1351.93	800.485	1037.67	925.005	794.555	984.3	1262.99	1215.55	1411.23	1340.07	1678.05	1126.61	1055.45	1938.95	1678.05	2650.49	3356.11	1595.04	249.04	3225.66	1938.95
1737.35	2324.37	2348.09		1067.31	2187.99	794.555	954.652	2282.86	1351.93	800.485	1037.67	930.934	794.555	984.3	1262.99	1221.48	1423.08	1340.07	1678.05	1126.61	1055.45	1944.88	1683.98	2662.35	3397.61	1595.04	260.899	3231.59	1950.81
1737.35	2324.37	2354.02		1067.31	2193.92	794.555	954.652	2288.79	1357.86	800.485	1043.6	930.934	794.555	984.3	1262.99	1221.48	1423.08	1346	1683.98	1132.54	1061.38	1950.81	1683.98	2662.35	3439.12	1595.04	272.758	3237.52	1950.81
1737.35	2330.3	2354.02		1079.17	2193.92	794.555	954.652	2288.79	1363.79	800.485	1049.52	930.934	794.555	990.229	1268.92	1227.41	1429.01	1346	1683.98	1132.54	1061.38	1956.74	1683.98	2668.28	3445.05	1600.97	272.758	3249.38	1962.67
1743.28	2330.3	2354.02		1079.17	2199.85	794.555	960.582	2306.58	1363.79	800.485	1049.52	930.934	794.555	990.229	1268.92	1227.41	1429.01	1346	1683.98	1138.47	1061.38	1962.67	1689.91	2692	3450.98	1606.9	278.687	3249.38	1968.6
1743.28	2336.23	2359.95		1085.1	2211.71	800.485	960.582	2324.37	1375.65	806.414	1049.52	936.864	800.485	996.159	1268.92	1227.41	1429.01	1346	1689.91	1138.47	1067.31	1968.6	1689.91	2692	3450.98	1606.9	278.687	3296.81	1986.39
1743.28	2342.16	2359.95		1085.1	2211.71	800.485	972.441	2330.3	1381.58	824.203	1061.38	936.864	800.485	996.159	1268.92	1233.34	1429.01	1346	1689.91	1138.47	1067.31	1968.6	1695.84	2697.93	3474.7	1618.76	290.546	3296.81	2016.04
1743.28	2354.02	2371.81		1091.03	2211.71	800.485	978.37	2336.23	1387.51	824.203	1067.31	936.864	800.485	996.159	1274.85	1233.34	1434.94	1351.93	1689.91	1138.47	1073.24	1968.6	1695.84	2703.86	3516.2	1618.76	290.546	3302.74	2021.97
1743.28	2354.02	2371.81		1091.03	2217.64	800.485	978.37	2336.23	1387.51	830.132	1067.31	936.864	800.485	1002.09	1274.85	1233.34	1434.94	1351.93	1695.84	1144.4	1073.24	1968.6	1701.77	2703.86	3539.92	1624.69	308.335	3350.18	2039.75
1749.21	2354.02	2377.74		1096.96	2223.57	806.414	984.3	2348.09	1393.44	830.132	1073.24	942.793	806.414	1002.09	1280.78	1233.34	1440.87	1351.93	1695.84	1144.4	1079.17	1968.6	1701.77	2751.3	3581.43	1624.69	314.264	3379.82	2051.61
1749.21	2359.95	2383.67		1096.96	2247.29	806.414	984.3	2354.02	1393.44	836.062	1079.17	942.793	806.414	1002.09	1280.78	1233.34	1440.87	1351.93	1701.77	1144.4	1079.17	1968.6	1719.56	2763.16	3593.29	1624.69	326.123	3385.75	2087.19
1755.14	2371.81	2395.52		1096.96	2253.22	806.414	984.3	2359.95	1399.37	836.062	1079.17	948.723	806.414	1002.09	1286.71	1239.27	1446.8	1363.79	1701.77	1150.33	1085.1	1986.39	1719.56	2763.16	3599.22	1624.69	343.912	3385.75	2104.98
1755.14	2371.81	2395.52		1102.89	2253.22	812.344	984.3	2371.81	1411.23	841.991	1079.17	948.723	806.414	1002.09	1286.71	1245.2	1452.73	1369.72	1707.7	1150.33	1085.1	1992.32	1725.49	2822.45	3611.08	1624.69	355.771	3403.54	2110.91
1755.14	2371.81	2401.45		1102.89	2259.15	812.344	990.229	2371.81	1411.23	847.921	1079.17	948.723	812.344	1008.02	1286.71	1245.2	1452.73	1375.65	1707.7	1150.33	1085.1	1992.32	1725.49	2887.67	3664.44	1624.69	355.771	3403.54	2122.77
1755.14	2383.67	2401.45		1102.89	2259.15	812.344	990.229	2377.74	1417.15	847.921	1079.17	948.723	812.344	1008.02	1286.71	1245.2	1458.66	1375.65	1713.63	1150.33	1091.03	1992.32	1737.35	2899.53	3664.44	1630.62	361.701	3403.54	2134.63
1761.07	2383.67	2419.24		1108.82	2265.08	818.273	996.159	2383.67	1429.01	847.921	1079.17	948.723	812.344	1013.95	1286.71	1245.2	1476.45	1375.65	1713.63	1156.26	1091.03	2004.18	1755.14	2899.53	3676.3	1630.62	361.701	3403.54	2146.49
1761.07	2383.67	2419.24		1108.82	2271.01	818.273	996.159	2395.52	1434.94	853.85	1079.17	954.652	818.273	1013.95	1286.71	1251.13	1476.45	1381.58	1713.63	1156.26	1096.96	2004.18	1755.14	2917.32	3694.09	1630.62	361.701	3450.98	2176.13
1761.07	2389.6	2419.24		1108.82	2276.93	818.273	996.159	2413.31	1440.87	871.639	1079.17	954.652	818.273	1013.95	1292.63	1251.13	1476.45	1381.58	1713.63	1156.26	1096.96	2010.11	1761.07	2923.25	3723.74	1642.48	367.63	3480.63	2193.92
1767	2395.52	2419.24		1108.82	2294.72	818.273	1002.09	2413.31	1440.87	871.639	1085.1	954.652	818.273	1013.95	1292.63	1251.13	1476.45	1387.51	1719.56	1156.26	1102.89	2010.11	1761.07	2952.9	3783.03	1642.48	373.56	3486.56	2253.22
1767	2395.52	2419.24		1108.82	2294.72	818.273	1002.09	2431.1	1446.8	877.569	1091.03	960.582	824.203	1013.95	1298.56	1251.13	1476.45	1387.51	1719.56	1156.26	1102.89	2010.11	1767	2964.76	3812.68	1648.41	373.56	3504.34	2259.15
1767	2395.52	2425.17		1108.82	2300.65	824.203	1002.09	2437.03	1452.73	883.498	1091.03	966.511	824.203	1025.81	1298.56	1257.06	1482.38	1387.51	1731.42	1156.26	1102.89	2016.04	1772.93	2982.55	3830.47	1648.41	379.489	3516.2	2282.86
1767	2395.52	2425.17		1114.75	2300.65	824.203	1002.09	2448.89	1458.66	883.498	1091.03	966.511	830.132	1025.81	1304.49	1257.06	1482.38	1393.44	1737.35	1168.11	1102.89	2016.04	1772.93	3006.27	3866.05	1654.34	379.489	3522.13	2282.86
1767	2401.45	2425.17		1114.75	2312.51	824.203	1002.09	2448.89	1458.66	883.498	1096.96	966.511	830.132	1031.74	1304.49	1262.99	1494.24	1393.44	1737.35	1168.11	1108.82	2027.89	1778.86	3035.91	3907.55	1654.34	385.419	3533.99	2294.72
1767	2401.45	2425.17		1114.75	2312.51	836.062	1002.09	2454.82	1464.59	883.498	1096.96	966.511	836.062	1031.74	1304.49	1262.99	1494.24	1393.44	1743.28	1168.11	1108.82	2027.89	1790.71	3059.63	3907.55	1660.26	385.419	3634.79	2300.65
1772.93	2407.38	2425.17		1114.75	2318.44	841.991	1008.02	2460.75	1464.59	883.498	1102.89	966.511	836.062	1031.74	1304.49	1262.99	1500.17	1393.44	1743.28	1174.04	1108.82	2039.75	1796.64	3107.07	3931.27	1660.26	385.419	3652.58	2324.37
1772.93	2413.31	2431.1		1120.68	2318.44	841.991	1013.95	2466.68	1464.59	901.287	1102.89	966.511	841.991	1037.67	1310.42	1262.99	1500.17	1399.37	1743.28	1174.04	1120.68	2045.68	1796.64	3124.86	3937.2	1660.26	385.419	3694.09	2324.37
1784.78	2419.24	2437.03		1120.68	2324.37	847.921	1013.95	2466.68	1464.59	901.287	1108.82	966.511	841.991	1037.67	1310.42	1262.99	1506.1	1399.37	1743.28	1174.04	1126.61	2051.61	1802.57	3142.64	3972.78	1660.26	397.278	3694.09	2330.3
1784.78	2419.24	2442.96		1120.68	2330.3	853.85	1019.88	2466.68	1464.59	901.287	1108.82	966.511	841.991	1043.6	1316.35	1268.92	1506.1	1405.3	1749.21	1179.97	1126.61	2051.61	1802.57	3154.5	3984.64	1660.26	403.207	3711.88	2336.23
1784.78	2419.24	2454.82		1120.68	2336.23	853.85	1019.88	2478.54	1464.59	901.287	1114.75	972.441	847.921	1043.6	1316.35	1268.92	1506.1	1411.23	1761.07	1179.97	1126.61	2063.47	1808.5	3207.87	3990.57	1666.19	403.207	3729.67	2336.23
1784.78	2419.24	2454.82		1126.61	2336.23	853.85	1025.81	2490.4	1476.45	907.216	1114.75	972.441	847.921	1043.6	1316.35	1268.92	1512.03	1411.23	1761.07	1179.97	1126.61	2063.47	1808.5	3231.59	4002.42	1678.05	403.207	3765.24	2342.16
1784.78	2425.17	2472.61		1126.61	2342.16	853.85	1025.81	2496.33	1476.45	907.216	1114.75	972.441	853.85	1049.52	1322.28	1280.78	1512.03	1411.23	1767	1179.97	1126.61	2063.47	1814.43	3261.23	4008.35	1678.05	409.137	3777.1	2354.02
1784.78	2425.17	2484.47		1132.54	2359.95	853.85	1025.81	2502.26	1488.31	913.146	1120.68	972.441	859.78	1049.52	1322.28	1280.78	1512.03	1411.23	1772.93	1185.9	1126.61	2063.47	1814.43	3367.97	4014.28	1678.05	409.137	3777.1	2354.02
1784.78	2431.1	2484.47		1132.54	2359.95	853.85	1025.81	2502.26	1488.31	913.146	1126.61	972.441	859.78	1049.52	1322.28	1280.78	1517.96	1417.15	1778.86	1185.9	1126.61	2069.4	1820.36	3397.61	4026.14	1683.98	409.137	3788.96	2389.6
1784.78	2437.03	2490.4		1132.54	2359.95	859.78	1025.81	2508.19	1494.24	919.075	1132.54	978.37	859.78	1049.52	1328.21	1280.78	1517.96	1417.15	1778.86	1197.76	1132.54	2069.4	1820.36	3427.26	4038	1683.98	409.137	3788.96	2401.45
1790.71	2442.96	2490.4		1132.54	2365.88	859.78	1031.74	2508.19	1494.24	919.075	1132.54	978.37	865.71	1049.52	1340.07	1286.71	1523.89	1423.08	1784.78	1197.76	1132.54	2069.4	1820.36	3445.05	4049.86	1689.91	420.996	3788.96	2425.17
1790.71	2442.96	2490.4		1132.54	2365.88	865.71	1031.74	2543.76	1506.1	930.934	1138.47	978.37	871.639	1049.52	1346	1286.71	1529.82	1423.08	1784.78	1197.76	1144.4	2075.33	1832.22	3462.84	4055.79	1689.91	420.996	3812.68	2437.03
1790.71	2448.89	2496.33		1132.54	2377.74	865.71	1043.6	2573.41	1517.96	936.864	1150.33	984.3	871.639	1049.52	1346	1292.63	1535.74	1423.08	1796.64	1203.69	1144.4	2075.33	1832.22	3468.77	4061.72	1701.77	426.925	3842.33	2442.96
1790.71	2448.89	2496.33		1138.47	2395.52	865.71	1043.6	2591.2	1523.89	942.793	1156.26	990.229	871.639	1055.45	1346	1292.63	1535.74	1429.01	1802.57	1209.62	1150.33	2087.19	1838.15	3492.49	4067.65	1701.77	438.784	3848.26	2442.96
1796.64	2454.82	2502.26		1138.47	2395.52	865.71	1049.52	2608.99	1529.82	948.723	1156.26	996.159	871.639	1055.45	1357.86	1292.63	1541.67	1429.01	1808.5	1215.55	1156.26	2087.19	1838.15	3599.22	4073.58	1707.7	456.573	3854.19	2442.96
1796.64	2460.75	2502.26		1144.4	2401.45	871.639	1049.52	2614.92	1529.82	954.652	1156.26	996.159	871.639	1061.38	1357.86	1292.63	1547.6	1429.01	1814.43	1215.55	1156.26	2093.12	1850.01	3605.15	4109.16	1707.7	462.502	3883.83	2442.96
1796.64	2460.75	2502.26		1150.33	2401.45	871.639	1049.52	2626.78	1541.67	960.582	1156.26	996.159	877.569	1061.38	1363.79	1292.63	1547.6	1434.94	1814.43	1221.48	1156.26	2093.12	1861.87	3634.79	4144.73	1713.63	468.432	3937.2	2448.89
1796.64	2460.75	2502.26		1150.33	2407.38	871.639	1055.45	2626.78	1547.6	960.582	1174.04	996.159	877.569	1067.31	1369.72	1292.63	1547.6	1440.87	1820.36	1227.41	1162.19	2104.98	1861.87	3658.51	4150.66	1719.56	474.361	3937.2	2508.19
1802.57	2466.68	2508.19		1150.33	2407.38	871.639	1055.45	2656.42	1547.6	960.582	1174.04	996.159	877.569	1067.31	1375.65	1298.56	1547.6	1446.8	1826.29	1227.41	1162.19	2104.98	1867.8	3682.23	4192.17	1719.56	474.361	3960.92	2508.19
1802.57	2472.61	2508.19		1156.26	2407.38	877.569	1055.45	2662.35	1547.6	960.582	1174.04	1002.09	877.569	1073.24	1375.65	1298.56	1553.53	1446.8	1832.22	1227.41	1162.19	2104.98	1867.8	3771.17	4209.96	1737.35	474.361	3966.85	2514.12
1808.5	2472.61	2508.19		1162.19	2413.31	883.498	1061.38	2668.28	1553.53	960.582	1174.04	1002.09	877.569	1073.24	1375.65	1298.56	1553.53	1446.8	1838.15	1233.34	1168.11	2104.98	1867.8	3871.97	4257.39	1743.28	480.291	3972.78	2520.04
1808.5	2478.54	2508.19		1162.19	2419.24	883.498	1067.31	2668.28	1553.53	960.582	1174.04	1002.09	877.569	1079.17	1387.51	1298.56	1559.46	1452.73	1850.01	1233.34	1168.11	2110.91	1873.73	3960.92	4281.11	1749.21	486.22	3984.64	2520.04
1808.5	2478.54	2514.12		1162.19	2442.96	883.498	1067.31	2686.07	1559.46	966.511	1174.04	1002.09	883.498	1079.17	1387.51	1298.56	1565.39	1452.73	1850.01	1233.34	1174.04	2122.77	1873.73	4275.18	4281.11	1755.14	492.15	4002.42	2537.83
1808.5	2484.47	2514.12		1162.19	2460.75	889.428	1067.31	2692	1565.39	966.511	1185.9	1008.02	883.498	1079.17	1387.51	1298.56	1565.39	1458.66	1855.94	1239.27	1174.04	2128.7	1873.73	4358.2	4287.04	1761.07	498.079	4032.07	2567.48
1808.5	2484.47	2514.12		1174.04	2466.68	889.428	1073.24	2692	1583.18	972.441	1191.83	1008.02	883.498	1085.1	1393.44	1304.49	1571.32	1458.66	1855.94	1239.27	1179.97	2140.56	1879.66	4530.15	4287.04	1761.07	509.938	4103.23	2632.71
1808.5	2484.47	2514.12		1174.04	2466.68	895.357	1073.24	2697.93	1583.18	984.3	1191.83	1008.02	889.428	1091.03	1399.37	1304.49	1571.32	1464.59	1855.94	1239.27	1179.97	2140.56	1885.59	4530.15	4292.97	1767	509.938	4115.08	2638.64
1814.43	2490.4	2520.04		1174.04	2472.61	895.357	1079.17	2697.93	1595.04	990.229	1191.83	1008.02	895.357	1096.96	1405.3	1304.49	1577.25	1464.59	1861.87	1245.2	1179.97	2146.49	1891.52	4542.01	4310.76	1767	509.938	4121.01	2721.65
1814.43	2496.33	2525.97		1174.04	2472.61	901.287	1079.17	2703.86	1595.04	996.159	1203.69	1013.95	895.357	1096.96	1417.15	1310.42	1577.25	1464.59	1861.87	1245.2	1185.9	2152.41	1897.45	4749.54	4352.27	1767	515.868	4132.87	2727.58
1820.36	2496.33	2531.9		1174.04	2478.54	901.287	1085.1	2703.86	1600.97	1002.09	1203.69	1019.88	901.287	1102.89	1417.15	1310.42	1583.18	1470.52	1873.73	1262.99	1185.9	2164.27	1909.3	112.661	4381.91	1767	521.798	4180.31	2739.44
1820.36	2502.26	2531.9		1185.9	2496.33	901.287	1085.1	2739.44	1600.97	1008.02	1203.69	1019.88	901.287	1102.89	1417.15	1310.42	1589.11	1476.45	1879.66	1262.99	1191.83	2164.27	1909.3	112.661	4387.84	1772.93	521.798	4209.96	2763.16
1820.36	2508.19	2537.83		1185.9	2502.26	913.146	1085.1	2739.44	1600.97	1008.02	1203.69	1025.81	901.287	1108.82	1423.08	1316.35	1589.11	1482.38	1879.66	1268.92	1191.83	2170.2	1921.16	148.238	4423.42	1778.86	521.798	4215.89	2858.03
1820.36	2508.19	2537.83		1191.83	2508.19	913.146	1091.03	2745.37	1618.76	1008.02	1203.69	1031.74	907.216	1108.82	1423.08	1322.28	1600.97	1482.38	1879.66	1268.92	1197.76	2176.13	1921.16	154.167	4459	1784.78	521.798	4221.82	2869.89
1826.29	2508.19	2543.76		1191.83	2514.12	913.146	1096.96	2763.16	1618.76	1013.95	1209.62	1037.67	913.146	1108.82	1423.08	1322.28	1606.9	1500.17	1885.59	1268.92	1197.76	2187.99	1921.16	154.167	4470.86	1784.78	527.727	4292.97	2881.75
1826.29	2514.12	2549.69		1197.76	2514.12	919.075	1102.89	2775.01	1636.55	1013.95	1209.62	1043.6	913.146	1108.82	1429.01	1328.21	1606.9	1500.17	1891.52	1274.85	1197.76	2187.99	1927.09	177.886	4476.79	1784.78	533.657	4340.41	2881.75
1826.29	2520.04	2549.69		1197.76	2525.97	919.075	1102.89	2834.31	1636.55	1013.95	1209.62	1043.6	919.075	1108.82	1429.01	1328.21	1612.83	1500.17	1891.52	1274.85	1203.69	2187.99	1927.09	195.674	4524.22	1790.71	539.586	4375.98	2899.53
1826.29	2525.97	2549.69		1197.76	2531.9	919.075	1108.82	2834.31	1636.55	1013.95	1215.55	1043.6	925.005	1120.68	1434.94	1328.21	1618.76	1500.17	1903.38	1280.78	1209.62	2193.92	1927.09	207.533	4553.87	1790.71	539.586	4381.91	2905.46
1832.22	2555.62	2549.69		1197.76	2543.76	919.075	1108.82	2840.24	1636.55	1019.88	1221.48	1043.6	925.005	1120.68	1434.94	1328.21	1624.69	1512.03	1903.38	1280.78	1209.62	2193.92	1927.09	207.533	4589.45	1802.57	545.516	4387.84	2941.04
1832.22	2567.48	2549.69		1197.76	2549.69	919.075	1108.82	2852.1	1636.55	1019.88	1221.48	1049.52	930.934	1120.68	1440.87	1328.21	1624.69	1512.03	1915.23	1286.71	1215.55	2193.92	1933.02	219.392	4619.09	1802.57	551.445	4411.56	2946.97
1832.22	2567.48	2555.62		1197.76	2549.69	925.005	1108.82	2852.1	1642.48	1019.88	1221.48	1049.52	930.934	1120.68	1440.87	1328.21	1630.62	1523.89	1915.23	1286.71	1215.55	2199.85	1933.02	219.392	4619.09	1802.57	551.445	4417.49	2964.76
1838.15	2573.41	2555.62		1197.76	2555.62	925.005	1108.82	2858.03	1642.48	1019.88	1221.48	1049.52	930.934	1120.68	1446.8	1328.21	1630.62	1529.82	1921.16	1286.71	1215.55	2205.78	1938.95	225.322	4696.18	1814.43	557.375	4464.93	2970.69
1838.15	2573.41	2561.55		1203.69	2573.41	925.005	1108.82	2858.03	1642.48	1019.88	1227.41	1049.52	936.864	1120.68	1452.73	1328.21	1654.34	1529.82	1921.16	1298.56	1215.55	2211.71	1968.6	231.251	4719.9	1814.43	557.375	4553.87	2988.48
1838.15	2579.34	2561.55		1203.69	2591.2	925.005	1114.75	2887.67	1654.34	1019.88	1239.27	1055.45	942.793	1126.61	1452.73	1334.14	1654.34	1541.67	1921.16	1304.49	1215.55	2217.64	1974.53	237.181	4719.9	1820.36	563.304	4607.23	2988.48
1844.08	2579.34	2561.55		1209.62	2597.13	936.864	1114.75	2899.53	1660.26	1019.88	1257.06	1055.45	942.793	1126.61	1452.73	1334.14	1660.26	1541.67	1921.16	1304.49	1221.48	2217.64	1974.53	237.181	4820.7	1820.36	569.234	4607.23	3006.27
1844.08	2579.34	2567.48		1209.62	2644.56	936.864	1120.68	2899.53	1660.26	1025.81	1262.99	1055.45	942.793	1126.61	1458.66	1340.07	1660.26	1547.6	1927.09	1310.42	1221.48	2217.64	1980.46	243.11	4862.2	1820.36	575.163	5.92952	3024.05
1844.08	2591.2	2573.41		1215.55	2656.42	942.793	1126.61	2911.39	1672.12	1031.74	1262.99	1067.31	948.723	1138.47	1458.66	1340.07	1666.19	1547.6	1933.02	1310.42	1227.41	2217.64	1980.46	249.04	4903.71	1820.36	575.163	11.859	3071.49
1844.08	2597.13	2579.34		1215.55	2656.42	942.793	1126.61	2917.32	1683.98	1031.74	1268.92	1073.24	948.723	1144.4	1464.59	1346	1672.12	1565.39	1938.95	1310.42	1227.41	2217.64	1980.46	249.04	4933.36	1826.29	575.163	17.7886	3095.21
1844.08	2614.92	2579.34		1215.55	2686.07	942.793	1126.61	2935.11	1683.98	1031.74	1280.78	1085.1	948.723	1144.4	1464.59	1346	1678.05	1565.39	1944.88	1316.35	1227.41	2223.57	1980.46	254.969	5016.37	1826.29	587.022	77.0837	3118.93
1844.08	2614.92	2579.34		1221.48	2697.93	942.793	1126.61	2935.11	1683.98	1037.67	1280.78	1085.1	948.723	1144.4	1464.59	1351.93	1689.91	1565.39	1944.88	1322.28	1227.41	2223.57	1986.39	266.828	5046.02	1826.29	587.022	154.167	3142.64
1855.94	2638.64	2585.27		1227.41	2703.86	948.723	1132.54	2952.9	1683.98	1037.67	1292.63	1085.1	954.652	1144.4	1476.45	1351.93	1695.84	1577.25	1950.81	1322.28	1233.34	2223.57	1986.39	266.828	5063.81	1826.29	592.952	171.956	3160.43
1855.94	2644.56	2591.2		1227.41	2703.86	948.723	1132.54	2976.62	1689.91	1037.67	1298.56	1085.1	960.582	1144.4	1476.45	1351.93	1695.84	1577.25	1950.81	1322.28	1233.34	2229.5	1986.39	272.758	5170.54	1832.22	604.811	171.956	3225.66
1855.94	2662.35	2591.2		1227.41	2733.51	948.723	1132.54	2994.41	1689.91	1037.67	1304.49	1091.03	960.582	1144.4	1476.45	1357.86	1701.77	1583.18	1950.81	1334.14	1233.34	2229.5	1992.32	272.758	5235.76	1832.22	604.811	189.745	3290.88
1861.87	2674.21	2597.13		1233.34	2733.51	954.652	1138.47	2994.41	1707.7	1037.67	1304.49	1091.03	960.582	1144.4	1482.38	1357.86	1725.49	1595.04	1956.74	1340.07	1239.27	2229.5	1998.25	272.758	5235.76	1838.15	604.811	201.604	3356.11
1867.8	2680.14	2597.13		1233.34	2757.23	954.652	1138.47	3000.34	1707.7	1037.67	1310.42	1096.96	960.582	1150.33	1482.38	1357.86	1731.42	1595.04	1956.74	1346	1239.27	2247.29	1998.25	272.758	5324.71	1838.15	616.67	237.181	3379.82
1867.8	2686.07	2603.06		1233.34	2769.08	954.652	1138.47	3000.34	1713.63	1043.6	1322.28	1096.96	966.511	1150.33	1488.31	1363.79	1737.35	1600.97	1956.74	1346	1239.27	2247.29	2004.18	272.758	5372.14	1844.08	628.529	237.181	3421.33
1867.8	2692	2603.06		1239.27	2786.87	960.582	1144.4	3018.12	1713.63	1043.6	1328.21	1096.96	966.511	1162.19	1488.31	1369.72	1743.28	1600.97	1962.67	1346	1245.2	2259.15	2004.18	278.687	5401.79	1850.01	628.529	249.04	3450.98
1873.73	2697.93	2603.06		1239.27	2792.8	960.582	1144.4	3047.77	1725.49	1043.6	1328.21	1102.89	966.511	1162.19	1488.31	1369.72	1749.21	1600.97	1974.53	1351.93	1251.13	2271.01	2004.18	284.617	5467.01	1850.01	634.458	266.828	3569.57
1873.73	2703.86	2608.99		1239.27	2792.8	960.582	1144.4	3047.77	1725.49	1049.52	1328.21	1120.68	966.511	1162.19	1500.17	1375.65	1749.21	1606.9	1992.32	1351.93	1251.13	2271.01	2016.04	290.546	5538.17	1855.94	640.388	266.828	3617.01
1873.73	2739.44	2614.92		1245.2	2810.59	960.582	1144.4	3053.7	1731.42	1055.45	1328.21	1120.68	966.511	1168.11	1506.1	1375.65	1749.21	1606.9	1992.32	1357.86	1257.06	2276.93	2021.97	290.546	5550.03	1855.94	640.388	272.758	3617.01
1879.66	2745.37	2626.78		1245.2	2810.59	960.582	1144.4	3053.7	1731.42	1055.45	1334.14	1120.68	966.511	1168.11	1506.1	1375.65	1749.21	1612.83	1992.32	1357.86	1262.99	2282.86	2027.89	290.546	5834.64	1861.87	640.388	272.758	3646.65
1879.66	2786.87	2626.78		1251.13	2810.59	960.582	1162.19	3053.7	1737.35	1055.45	1334.14	1126.61	972.441	1174.04	1506.1	1381.58	1761.07	1612.83	1992.32	1363.79	1262.99	2282.86	2033.82	290.546	5882.08	1873.73	646.317	278.687	3664.44
1885.59	2810.59	2626.78		1251.13	2816.52	966.511	1162.19	3059.63	1737.35	1055.45	1340.07	1126.61	972.441	1179.97	1506.1	1387.51	1761.07	1618.76	1992.32	1363.79	1262.99	2288.79	2039.75	302.405	5935.45	1879.66	658.176	284.617	3854.19
1885.59	2840.24	2626.78		1251.13	2828.38	972.441	1168.11	3077.42	1749.21	1055.45	1340.07	1132.54	978.37	1179.97	1512.03	1393.44	1761.07	1618.76	1992.32	1369.72	1262.99	2288.79	2039.75	302.405	6255.64	1885.59	670.035	290.546	3895.69
1891.52	2863.96	2638.64		1251.13	2840.24	978.37	1168.11	3077.42	1749.21	1055.45	1363.79	1132.54	978.37	1179.97	1517.96	1399.37	1761.07	1636.55	1998.25	1369.72	1262.99	2294.72	2039.75	302.405	6285.29	1885.59	670.035	290.546	3937.2
1891.52	2863.96	2644.56		1257.06	2863.96	978.37	1168.11	3113	1755.14	1055.45	1369.72	1132.54	978.37	1185.9	1517.96	1399.37	1761.07	1636.55	2004.18	1369.72	1268.92	2294.72	2051.61	302.405	6730	1885.59	675.965	308.335	3960.92
1897.45	2911.39	2644.56		1257.06	2875.82	984.3	1174.04	3166.36	1767	1061.38	1375.65	1138.47	984.3	1185.9	1535.74	1399.37	1767	1636.55	2004.18	1375.65	1280.78	2306.58	2057.54	308.335	6890.1	1885.59	681.894	314.264	4162.52
1897.45	2994.41	2644.56		1257.06	2887.67	990.229	1174.04	3166.36	1767	1061.38	1375.65	1138.47	984.3	1185.9	1553.53	1399.37	1767	1648.41	2004.18	1381.58	1292.63	2306.58	2057.54	308.335	6937.54	1885.59	681.894	320.194	4334.48
1903.38	3290.88	2644.56		1257.06	2887.67	996.159	1174.04	3184.15	1767	1061.38	1375.65	1138.47	984.3	1191.83	1559.46	1399.37	1767	1648.41	2004.18	1381.58	1292.63	2312.51	2057.54	308.335	100.802	1891.52	687.824	320.194	4512.36
1909.3	3302.74	2644.56		1257.06	2887.67	996.159	1179.97	3190.08	1772.93	1061.38	1375.65	1138.47	984.3	1191.83	1559.46	1405.3	1772.93	1654.34	2010.11	1381.58	1292.63	2312.51	2069.4	314.264	130.449	1891.52	687.824	320.194	4678.39
1921.16	3403.54	2644.56		1257.06	2887.67	996.159	1179.97	3201.94	1772.93	1061.38	1387.51	1138.47	996.159	1191.83	1559.46	1405.3	1772.93	1666.19	2016.04	1381.58	1298.56	2312.51	2069.4	326.123	142.308	1891.52	693.754	326.123	4761.4
1921.16	3593.29	2644.56		1257.06	2899.53	1002.09	1179.97	3207.87	1772.93	1061.38	1387.51	1144.4	996.159	1197.76	1571.32	1405.3	1778.86	1666.19	2016.04	1387.51	1298.56	2318.44	2069.4	332.053	154.167	1891.52	693.754	337.982
1927.09	4115.08	2650.49		1262.99	2911.39	1002.09	1197.76	3213.8	1784.78	1061.38	1387.51	1150.33	996.159	1203.69	1571.32	1405.3	1784.78	1672.12	2021.97	1387.51	1304.49	2324.37	2069.4	343.912	154.167	1891.52	699.683	337.982
1933.02	4340.41	2656.42		1262.99	2929.18	1008.02	1203.69	3219.73	1784.78	1067.31	1393.44	1156.26	996.159	1209.62	1577.25	1411.23	1784.78	1678.05	2021.97	1387.51	1304.49	2330.3	2075.33	343.912	160.097	1915.23	717.472	343.912
1933.02	8876.49	2656.42		1262.99	2935.11	1008.02	1203.69	3225.66	1790.71	1067.31	1393.44	1156.26	996.159	1215.55	1583.18	1417.15	1784.78	1678.05	2033.82	1387.51	1310.42	2330.3	2075.33	343.912	195.674	1915.23	723.401	349.842
1933.02	5.92952	2662.35		1268.92	2935.11	1013.95	1209.62	3231.59	1796.64	1067.31	1393.44	1156.26	1002.09	1227.41	1595.04	1417.15	1784.78	1678.05	2033.82	1387.51	1310.42	2330.3	2110.91	349.842	201.604	1927.09	735.26	349.842
1933.02	124.52	2662.35		1268.92	2952.9	1019.88	1215.55	3243.45	1796.64	1073.24	1411.23	1156.26	1002.09	1227.41	1595.04	1423.08	1784.78	1689.91	2033.82	1393.44	1316.35	2336.23	2110.91	349.842	213.463	1927.09	735.26	367.63
1938.95	177.886	2662.35		1268.92	2952.9	1031.74	1215.55	3243.45	1802.57	1073.24	1411.23	1156.26	1002.09	1227.41	1612.83	1423.08	1790.71	1689.91	2039.75	1399.37	1328.21	2342.16	2116.84	355.771	219.392	1927.09	735.26	379.489
1938.95	189.745	2668.28		1268.92	2970.69	1031.74	1215.55	3255.3	1820.36	1073.24	1417.15	1156.26	1002.09	1227.41	1618.76	1434.94	1790.71	1689.91	2039.75	1399.37	1328.21	2342.16	2116.84	361.701	225.322	1927.09	735.26	379.489
1938.95	296.476	2668.28		1274.85	2976.62	1031.74	1215.55	3261.23	1832.22	1079.17	1423.08	1162.19	1008.02	1227.41	1624.69	1434.94	1796.64	1695.84	2039.75	1399.37	1328.21	2348.09	2116.84	367.63	231.251	1927.09	741.19	385.419
1944.88	320.194	2674.21		1274.85	2976.62	1037.67	1221.48	3302.74	1838.15	1079.17	1429.01	1162.19	1008.02	1227.41	1624.69	1440.87	1796.64	1701.77	2039.75	1405.3	1346	2354.02	2122.77	373.56	237.181	1933.02	741.19	391.348
1944.88	326.123	2686.07		1274.85	2988.48	1043.6	1233.34	3320.53	1838.15	1085.1	1464.59	1168.11	1013.95	1233.34	1630.62	1440.87	1808.5	1701.77	2039.75	1411.23	1346	2354.02	2122.77	379.489	243.11	1933.02	741.19	397.278
1950.81	349.842	2686.07		1274.85	3012.19	1043.6	1233.34	3356.11	1844.08	1091.03	1470.52	1168.11	1013.95	1233.34	1630.62	1446.8	1820.36	1701.77	2045.68	1417.15	1351.93	2365.88	2122.77	379.489	249.04	1933.02	741.19	409.137
1950.81	379.489	2692		1274.85	3041.84	1043.6	1239.27	3373.9	1850.01	1102.89	1476.45	1174.04	1019.88	1233.34	1630.62	1452.73	1820.36	1701.77	2045.68	1429.01	1351.93	2365.88	2122.77	385.419	254.969	1933.02	753.049	420.996
1950.81	438.784	2692		1280.78	3041.84	1043.6	1239.27	3415.4	1855.94	1108.82	1476.45	1174.04	1019.88	1233.34	1636.55	1452.73	1838.15	1701.77	2051.61	1434.94	1351.93	2365.88	2128.7	385.419	260.899	1938.95	753.049	426.925
1950.81	474.361	2692		1280.78	3083.35	1049.52	1239.27	3421.33	1867.8	1108.82	1482.38	1179.97	1025.81	1233.34	1642.48	1464.59	1844.08	1707.7	2051.61	1440.87	1357.86	2371.81	2128.7	385.419	266.828	1938.95	764.908	426.925
1956.74	515.868	2715.72		1286.71	3089.28	1049.52	1239.27	3462.84	1873.73	1108.82	1482.38	1179.97	1025.81	1239.27	1642.48	1464.59	1844.08	1725.49	2051.61	1446.8	1357.86	2371.81	2128.7	397.278	266.828	1938.95	764.908	426.925
1956.74	563.304	2721.65		1292.63	3089.28	1055.45	1245.2	3474.7	1885.59	1114.75	1482.38	1179.97	1031.74	1239.27	1648.41	1464.59	1850.01	1725.49	2051.61	1452.73	1363.79	2371.81	2140.56	403.207	266.828	1938.95	764.908	426.925
1962.67	569.234	2721.65		1292.63	3089.28	1055.45	1245.2	3486.56	1885.59	1114.75	1488.31	1191.83	1031.74	1245.2	1648.41	1464.59	1850.01	1737.35	2051.61	1458.66	1363.79	2371.81	2146.49	409.137	272.758	1938.95	776.767	432.855
1962.67	575.163	2721.65		1292.63	3101.14	1055.45	1245.2	3492.49	1891.52	1114.75	1494.24	1191.83	1037.67	1251.13	1654.34	1470.52	1850.01	1737.35	2057.54	1458.66	1375.65	2371.81	2152.41	409.137	272.758	1944.88	776.767	438.784
1968.6	592.952	2721.65		1298.56	3118.93	1061.38	1245.2	3504.34	1897.45	1114.75	1500.17	1191.83	1043.6	1251.13	1654.34	1470.52	1861.87	1749.21	2057.54	1464.59	1375.65	2377.74	2158.34	409.137	272.758	1950.81	776.767	456.573
1968.6	598.881	2727.58		1298.56	3154.5	1061.38	1257.06	3533.99	1909.3	1120.68	1500.17	1191.83	1043.6	1257.06	1660.26	1476.45	1861.87	1755.14	2057.54	1470.52	1375.65	2377.74	2158.34	415.066	272.758	1950.81	782.696	456.573
1968.6	622.599	2727.58		1304.49	3172.29	1067.31	1257.06	3539.92	1933.02	1120.68	1500.17	1191.83	1049.52	1257.06	1660.26	1476.45	1867.8	1755.14	2063.47	1476.45	1375.65	2383.67	2158.34	415.066	272.758	1950.81	782.696	456.573
1968.6	634.458	2727.58		1304.49	3201.94	1067.31	1257.06	3539.92	1933.02	1120.68	1506.1	1203.69	1055.45	1262.99	1666.19	1476.45	1867.8	1755.14	2063.47	1482.38	1375.65	2383.67	2164.27	420.996	284.617	1950.81	794.555	456.573
1968.6	634.458	2733.51		1304.49	3213.8	1067.31	1262.99	3551.78	1933.02	1126.61	1506.1	1203.69	1073.24	1262.99	1666.19	1488.31	1867.8	1761.07	2075.33	1482.38	1381.58	2389.6	2164.27	420.996	284.617	1956.74	800.485	462.502
1968.6	640.388	2739.44		1304.49	3255.3	1073.24	1268.92	3557.71	1950.81	1126.61	1506.1	1203.69	1073.24	1268.92	1666.19	1494.24	1873.73	1761.07	2075.33	1488.31	1387.51	2395.52	2170.2	426.925	296.476	1956.74	806.414	462.502
1968.6	646.317	2739.44		1304.49	3296.81	1085.1	1268.92	3581.43	1950.81	1132.54	1512.03	1209.62	1079.17	1268.92	1678.05	1500.17	1879.66	1761.07	2081.26	1488.31	1393.44	2395.52	2176.13	426.925	296.476	1974.53	812.344	462.502
1974.53	652.247	2739.44		1310.42	3373.9	1091.03	1274.85	3581.43	1950.81	1138.47	1517.96	1215.55	1079.17	1268.92	1683.98	1506.1	1885.59	1767	2081.26	1494.24	1399.37	2401.45	2182.06	426.925	296.476	1974.53	830.132	468.432
1980.46	658.176	2739.44		1316.35	3462.84	1091.03	1280.78	3587.36	1956.74	1138.47	1517.96	1215.55	1079.17	1268.92	1683.98	1512.03	1891.52	1772.93	2087.19	1494.24	1399.37	2401.45	2182.06	426.925	302.405	1980.46	836.062	468.432
1986.39	658.176	2745.37		1316.35	3480.63	1096.96	1286.71	3593.29	1956.74	1150.33	1523.89	1221.48	1079.17	1268.92	1683.98	1512.03	1891.52	1772.93	2087.19	1500.17	1405.3	2407.38	2187.99	426.925	302.405	1980.46	841.991	474.361
1992.32	670.035	2745.37		1316.35	3747.45	1108.82	1292.63	3634.79	1962.67	1150.33	1523.89	1221.48	1079.17	1268.92	1689.91	1517.96	1891.52	1778.86	2093.12	1506.1	1411.23	2407.38	2199.85	438.784	302.405	1986.39	841.991	480.291
1992.32	670.035	2745.37		1322.28	3842.33	1108.82	1298.56	3652.58	1962.67	1150.33	1523.89	1221.48	1085.1	1274.85	1689.91	1517.96	1897.45	1784.78	2093.12	1506.1	1417.15	2407.38	2199.85	444.714	302.405	1986.39	847.921	480.291
1992.32	675.965	2757.23		1322.28	3954.99	1108.82	1298.56	3670.37	1968.6	1156.26	1529.82	1227.41	1085.1	1274.85	1701.77	1517.96	1909.3	1790.71	2093.12	1506.1	1417.15	2407.38	2205.78	450.643	308.335	1992.32	847.921	480.291
1998.25	693.754	2763.16		1322.28	4055.79	1114.75	1298.56	3676.3	1968.6	1162.19	1529.82	1233.34	1085.1	1274.85	1701.77	1517.96	1915.23	1790.71	2093.12	1506.1	1417.15	2413.31	2205.78	450.643	308.335	2016.04	853.85	486.22
2010.11	693.754	2775.01		1328.21	4126.94	1114.75	1304.49	3682.23	1974.53	1162.19	1535.74	1239.27	1085.1	1274.85	1701.77	1517.96	1915.23	1790.71	2099.05	1506.1	1423.08	2419.24	2211.71	450.643	320.194	2021.97	865.71	492.15
2016.04	699.683	2775.01		1328.21	4168.45	1114.75	1304.49	3694.09	1992.32	1168.11	1535.74	1239.27	1096.96	1280.78	1701.77	1523.89	1915.23	1790.71	2099.05	1512.03	1429.01	2419.24	2211.71	450.643	326.123	2021.97	865.71	492.15
2016.04	699.683	2775.01		1328.21	4287.04	1114.75	1304.49	3711.88	1998.25	1174.04	1535.74	1239.27	1096.96	1286.71	1713.63	1529.82	1921.16	1790.71	2099.05	1512.03	1434.94	2431.1	2211.71	456.573	326.123	2021.97	877.569	498.079
2021.97	705.613	2775.01		1328.21	5170.54	1120.68	1310.42	3723.74	1998.25	1179.97	1547.6	1245.2	1096.96	1286.71	1719.56	1529.82	1933.02	1796.64	2104.98	1517.96	1440.87	2431.1	2217.64	462.502	332.053	2021.97	889.428	498.079
2027.89	705.613	2780.94		1334.14	5597.46	1120.68	1316.35	3747.45	1998.25	1185.9	1553.53	1251.13	1102.89	1292.63	1719.56	1535.74	1938.95	1796.64	2110.91	1517.96	1440.87	2431.1	2217.64	462.502	332.053	2021.97	889.428	504.009
2039.75	711.542	2780.94		1334.14	5810.93	1120.68	1316.35	3747.45	2010.11	1185.9	1559.46	1257.06	1102.89	1292.63	1719.56	1535.74	1950.81	1796.64	2110.91	1517.96	1440.87	2448.89	2229.5	468.432	337.982	2027.89	895.357	504.009
2045.68	717.472	2792.8		1334.14	5888.01	1126.61	1322.28	3759.31	2016.04	1185.9	1559.46	1257.06	1102.89	1298.56	1719.56	1535.74	1950.81	1802.57	2110.91	1517.96	1446.8	2454.82	2229.5	468.432	349.842	2033.82	919.075	504.009
2057.54	717.472	2792.8		1340.07	5905.8	1132.54	1322.28	3800.82	2021.97	1191.83	1559.46	1257.06	1108.82	1298.56	1725.49	1535.74	1950.81	1808.5	2110.91	1523.89	1446.8	2454.82	2241.36	468.432	349.842	2033.82	919.075	504.009
2057.54	741.19	2798.73		1340.07	6540.26	1132.54	1322.28	3818.61	2027.89	1191.83	1571.32	1257.06	1108.82	1298.56	1725.49	1541.67	1962.67	1808.5	2110.91	1529.82	1446.8	2466.68	2259.15	474.361	355.771	2039.75	925.005	509.938
2057.54	753.049	2798.73		1340.07	7518.63	1138.47	1328.21	3836.4	2027.89	1197.76	1571.32	1262.99	1114.75	1298.56	1737.35	1541.67	1962.67	1814.43	2110.91	1529.82	1458.66	2478.54	2265.08	486.22	361.701	2039.75	930.934	509.938
2069.4	758.978	2798.73		1340.07	5.92952	1144.4	1334.14	3842.33	2045.68	1197.76	1571.32	1262.99	1120.68	1298.56	1743.28	1541.67	1962.67	1820.36	2116.84	1529.82	1458.66	2484.47	2265.08	492.15	361.701	2045.68	930.934	509.938
2069.4	764.908	2804.66		1346	5.92952	1144.4	1334.14	3907.55	2069.4	1197.76	1571.32	1262.99	1120.68	1298.56	1743.28	1547.6	1968.6	1832.22	2116.84	1535.74	1458.66	2484.47	2271.01	492.15	367.63	2045.68	930.934	509.938
2075.33	770.837	2822.45		1351.93	11.859	1144.4	1334.14	3925.34	2075.33	1197.76	1571.32	1268.92	1120.68	1298.56	1749.21	1547.6	1968.6	1832.22	2116.84	1535.74	1458.66	2490.4	2271.01	492.15	373.56	2045.68	954.652	515.868
2075.33	776.767	2822.45		1351.93	23.7181	1150.33	1334.14	3931.27	2087.19	1203.69	1577.25	1274.85	1120.68	1298.56	1755.14	1559.46	1980.46	1838.15	2116.84	1541.67	1464.59	2490.4	2282.86	498.079	373.56	2045.68	966.511	527.727
2081.26	782.696	2846.17		1357.86	195.674	1156.26	1334.14	3931.27	2093.12	1203.69	1583.18	1274.85	1120.68	1298.56	1761.07	1565.39	1980.46	1838.15	2116.84	1541.67	1464.59	2496.33	2282.86	504.009	379.489	2057.54	978.37	527.727
2081.26	782.696	2852.1		1357.86	249.04	1156.26	1340.07	3943.13	2093.12	1203.69	1583.18	1274.85	1126.61	1304.49	1767	1565.39	1986.39	1838.15	2122.77	1541.67	1464.59	2496.33	2288.79	504.009	379.489	2057.54	978.37	527.727
2099.05	782.696	2858.03		1357.86	254.969	1168.11	1340.07	3996.49	2099.05	1203.69	1589.11	1274.85	1126.61	1304.49	1796.64	1571.32	1986.39	1838.15	2122.77	1547.6	1464.59	2496.33	2288.79	509.938	385.419	2063.47	984.3	533.657
2104.98	794.555	2858.03		1363.79	278.687	1168.11	1340.07	4002.42	2099.05	1209.62	1589.11	1280.78	1132.54	1304.49	1808.5	1577.25	1986.39	1844.08	2122.77	1547.6	1464.59	2496.33	2288.79	509.938	385.419	2063.47	984.3	539.586
2104.98	800.485	2863.96		1363.79	284.617	1174.04	1346	4002.42	2099.05	1209.62	1595.04	1280.78	1132.54	1310.42	1808.5	1583.18	1998.25	1850.01	2134.63	1547.6	1464.59	2502.26	2294.72	515.868	385.419	2063.47	990.229	539.586
2104.98	800.485	2887.67		1363.79	326.123	1174.04	1346	4014.28	2116.84	1209.62	1595.04	1286.71	1132.54	1310.42	1808.5	1583.18	2004.18	1855.94	2134.63	1553.53	1476.45	2520.04	2294.72	515.868	385.419	2069.4	996.159	539.586
2104.98	806.414	2887.67		1363.79	332.053	1185.9	1346	4020.21	2128.7	1221.48	1595.04	1286.71	1132.54	1310.42	1814.43	1589.11	2010.11	1861.87	2140.56	1559.46	1476.45	2525.97	2294.72	521.798	391.348	2069.4	996.159	545.516
2110.91	806.414	2893.6		1363.79	373.56	1185.9	1346	4038	2128.7	1227.41	1600.97	1286.71	1132.54	1322.28	1820.36	1589.11	2010.11	1861.87	2140.56	1571.32	1482.38	2531.9	2294.72	521.798	397.278	2069.4	1002.09	545.516
2110.91	812.344	2899.53		1375.65	379.489	1203.69	1346	4043.93	2128.7	1227.41	1606.9	1286.71	1132.54	1328.21	1820.36	1589.11	2010.11	1861.87	2146.49	1571.32	1488.31	2555.62	2306.58	527.727	397.278	2069.4	1002.09	545.516
2116.84	824.203	2899.53		1381.58	379.489	1203.69	1357.86	4067.65	2134.63	1227.41	1630.62	1286.71	1132.54	1328.21	1826.29	1600.97	2010.11	1867.8	2146.49	1571.32	1488.31	2561.55	2306.58	527.727	397.278	2075.33	1008.02	563.304
2116.84	824.203	2905.46		1381.58	397.278	1203.69	1363.79	4091.37	2140.56	1245.2	1636.55	1286.71	1138.47	1334.14	1838.15	1600.97	2010.11	1867.8	2146.49	1577.25	1494.24	2567.48	2312.51	533.657	397.278	2075.33	1013.95	563.304
2116.84	830.132	2911.39		1387.51	403.207	1203.69	1363.79	4138.8	2152.41	1257.06	1642.48	1292.63	1138.47	1334.14	1844.08	1600.97	2016.04	1867.8	2152.41	1583.18	1494.24	2573.41	2318.44	545.516	403.207	2075.33	1013.95	563.304
2122.77	830.132	2911.39		1387.51	415.066	1209.62	1363.79	4352.27	2152.41	1262.99	1642.48	1298.56	1138.47	1340.07	1850.01	1600.97	2027.89	1879.66	2158.34	1583.18	1494.24	2585.27	2324.37	545.516	409.137	2081.26	1019.88	569.234
2134.63	836.062	2917.32		1387.51	420.996	1215.55	1363.79	4370.05	2152.41	1268.92	1660.26	1304.49	1144.4	1346	1850.01	1612.83	2027.89	1879.66	2158.34	1589.11	1506.1	2585.27	2324.37	551.445	415.066	2081.26	1019.88	569.234
2158.34	841.991	2929.18		1393.44	420.996	1221.48	1375.65	4375.98	2164.27	1268.92	1672.12	1310.42	1144.4	1351.93	1855.94	1612.83	2033.82	1891.52	2158.34	1595.04	1506.1	2591.2	2342.16	557.375	415.066	2087.19	1025.81	581.093
2158.34	841.991	2935.11		1399.37	420.996	1233.34	1381.58	4435.28	2193.92	1274.85	1678.05	1310.42	1144.4	1351.93	1855.94	1612.83	2039.75	1897.45	2164.27	1600.97	1512.03	2603.06	2348.09	557.375	420.996	2087.19	1031.74	581.093
2158.34	847.921	2935.11		1399.37	420.996	1233.34	1387.51	4524.22	2193.92	1274.85	1678.05	1310.42	1144.4	1351.93	1855.94	1618.76	2039.75	1909.3	2164.27	1600.97	1517.96	2603.06	2348.09	557.375	420.996	2087.19	1031.74	581.093
2158.34	847.921	2941.04		1399.37	432.855	1251.13	1387.51	4530.15	2217.64	1280.78	1683.98	1310.42	1150.33	1351.93	1861.87	1630.62	2039.75	1909.3	2176.13	1606.9	1523.89	2603.06	2354.02	563.304	420.996	2093.12	1037.67	610.74
2158.34	859.78	2941.04		1399.37	438.784	1251.13	1399.37	4547.94	2229.5	1280.78	1689.91	1310.42	1150.33	1357.86	1867.8	1630.62	2051.61	1921.16	2176.13	1618.76	1523.89	2632.71	2359.95	563.304	420.996	2093.12	1043.6	616.67
2164.27	859.78	2941.04		1399.37	438.784	1251.13	1405.3	4547.94	2235.43	1280.78	1695.84	1310.42	1150.33	1357.86	1873.73	1636.55	2057.54	1933.02	2182.06	1618.76	1529.82	2632.71	2365.88	575.163	426.925	2099.05	1049.52	622.599
2164.27	859.78	2941.04		1399.37	450.643	1257.06	1411.23	4553.87	2241.36	1286.71	1701.77	1316.35	1150.33	1363.79	1879.66	1636.55	2069.4	1938.95	2182.06	1630.62	1529.82	2632.71	2365.88	575.163	426.925	2099.05	1055.45	628.529
2170.2	859.78	2946.97		1399.37	456.573	1257.06	1411.23	4654.67	2253.22	1292.63	1719.56	1316.35	1156.26	1363.79	1879.66	1636.55	2081.26	1938.95	2187.99	1630.62	1529.82	2638.64	2377.74	575.163	426.925	2104.98	1061.38	628.529
2170.2	871.639	2946.97		1405.3	456.573	1262.99	1423.08	4660.6	2259.15	1292.63	1725.49	1322.28	1156.26	1375.65	1885.59	1636.55	2081.26	1944.88	2187.99	1636.55	1529.82	2644.56	2389.6	581.093	432.855	2110.91	1061.38	646.317
2170.2	871.639	2946.97		1405.3	456.573	1262.99	1423.08	4660.6	2265.08	1298.56	1725.49	1322.28	1156.26	1375.65	1885.59	1642.48	2081.26	1944.88	2187.99	1636.55	1535.74	2644.56	2395.52	581.093	438.784	2116.84	1067.31	646.317
2170.2	889.428	2952.9		1405.3	462.502	1268.92	1429.01	4678.39	2265.08	1304.49	1737.35	1328.21	1156.26	1375.65	1903.38	1654.34	2093.12	1962.67	2187.99	1642.48	1541.67	2644.56	2407.38	581.093	444.714	2116.84	1067.31	646.317
2182.06	889.428	2958.83		1405.3	468.432	1268.92	1429.01	4690.25	2271.01	1310.42	1755.14	1334.14	1162.19	1375.65	1909.3	1654.34	2093.12	1962.67	2199.85	1642.48	1541.67	2662.35	2407.38	581.093	444.714	2122.77	1073.24	646.317
2187.99	901.287	2958.83		1417.15	474.361	1274.85	1434.94	4696.18	2271.01	1328.21	1755.14	1346	1168.11	1387.51	1909.3	1660.26	2099.05	1962.67	2205.78	1648.41	1547.6	2674.21	2407.38	587.022	444.714	2122.77	1073.24	646.317
2187.99	907.216	2964.76		1423.08	474.361	1274.85	1434.94	4737.68	2271.01	1328.21	1755.14	1351.93	1168.11	1393.44	1909.3	1660.26	2110.91	1974.53	2211.71	1648.41	1553.53	2680.14	2413.31	587.022	450.643	2122.77	1073.24	652.247
2187.99	907.216	2964.76		1423.08	480.291	1274.85	1434.94	4737.68	2282.86	1334.14	1755.14	1351.93	1168.11	1393.44	1915.23	1666.19	2116.84	1986.39	2211.71	1648.41	1553.53	2680.14	2431.1	587.022	450.643	2122.77	1079.17	652.247
2193.92	913.146	2970.69		1429.01	486.22	1280.78	1434.94	4826.63	2282.86	1334.14	1755.14	1357.86	1174.04	1405.3	1915.23	1666.19	2116.84	1986.39	2211.71	1654.34	1553.53	2686.07	2437.03	592.952	450.643	2122.77	1091.03	658.176
2193.92	925.005	2976.62		1429.01	486.22	1298.56	1434.94	4844.42	2294.72	1340.07	1778.86	1357.86	1174.04	1405.3	1915.23	1666.19	2122.77	1986.39	2211.71	1654.34	1559.46	2692	2437.03	592.952	450.643	2128.7	1091.03	658.176
2199.85	930.934	2988.48		1429.01	498.079	1298.56	1434.94	4856.27	2294.72	1340.07	1790.71	1363.79	1174.04	1417.15	1927.09	1672.12	2122.77	1986.39	2223.57	1660.26	1559.46	2703.86	2442.96	622.599	456.573	2128.7	1091.03	658.176
2205.78	930.934	2988.48		1434.94	498.079	1304.49	1440.87	4868.13	2294.72	1357.86	1790.71	1363.79	1179.97	1423.08	1938.95	1672.12	2128.7	1992.32	2229.5	1660.26	1571.32	2703.86	2448.89	622.599	462.502	2128.7	1096.96	658.176
2205.78	930.934	2988.48		1434.94	504.009	1304.49	1440.87	4874.06	2300.65	1357.86	1796.64	1363.79	1179.97	1429.01	1944.88	1678.05	2128.7	1998.25	2229.5	1660.26	1571.32	2709.79	2454.82	628.529	468.432	2140.56	1102.89	664.106
2205.78	936.864	2994.41		1440.87	504.009	1310.42	1452.73	4957.08	2312.51	1375.65	1796.64	1369.72	1179.97	1429.01	1944.88	1683.98	2134.63	2004.18	2235.43	1660.26	1577.25	2721.65	2484.47	628.529	468.432	2140.56	1108.82	670.035
2217.64	936.864	3035.91		1440.87	504.009	1316.35	1458.66	4992.65	2312.51	1375.65	1808.5	1369.72	1185.9	1429.01	1950.81	1683.98	2140.56	2004.18	2241.36	1660.26	1583.18	2733.51	2484.47	640.388	468.432	2140.56	1108.82	670.035
2247.29	936.864	3035.91		1440.87	504.009	1322.28	1458.66	5004.51	2312.51	1375.65	1814.43	1375.65	1185.9	1429.01	1956.74	1683.98	2158.34	2004.18	2241.36	1666.19	1583.18	2733.51	2484.47	640.388	474.361	2152.41	1114.75	681.894
2259.15	948.723	3041.84		1446.8	509.938	1322.28	1464.59	5004.51	2312.51	1375.65	1814.43	1375.65	1185.9	1434.94	1956.74	1689.91	2164.27	2010.11	2247.29	1666.19	1583.18	2739.44	2484.47	640.388	480.291	2152.41	1114.75	687.824
2271.01	954.652	3053.7		1446.8	509.938	1334.14	1476.45	5046.02	2312.51	1381.58	1814.43	1381.58	1191.83	1434.94	1962.67	1689.91	2164.27	2010.11	2253.22	1666.19	1589.11	2739.44	2496.33	640.388	480.291	2152.41	1114.75	687.824
2271.01	966.511	3071.49		1446.8	515.868	1340.07	1476.45	5063.81	2324.37	1387.51	1820.36	1387.51	1191.83	1440.87	1968.6	1695.84	2170.2	2027.89	2253.22	1672.12	1595.04	2757.23	2496.33	640.388	486.22	2158.34	1126.61	693.754
2271.01	972.441	3083.35		1452.73	515.868	1340.07	1476.45	5081.6	2330.3	1393.44	1826.29	1393.44	1197.76	1446.8	1968.6	1695.84	2176.13	2027.89	2259.15	1678.05	1600.97	2757.23	2502.26	646.317	486.22	2158.34	1126.61	693.754
2276.93	978.37	3095.21		1452.73	521.798	1346	1482.38	5105.31	2330.3	1399.37	1826.29	1393.44	1203.69	1446.8	1974.53	1701.77	2187.99	2027.89	2259.15	1678.05	1600.97	2757.23	2502.26	652.247	486.22	2158.34	1132.54	693.754
2300.65	978.37	3095.21		1452.73	527.727	1346	1482.38	5306.92	2330.3	1399.37	1838.15	1393.44	1221.48	1452.73	1980.46	1701.77	2187.99	2033.82	2265.08	1683.98	1606.9	2757.23	2508.19	652.247	486.22	2164.27	1132.54	699.683
2300.65	984.3	3101.14		1452.73	527.727	1346	1488.31	5437.37	2330.3	1399.37	1844.08	1399.37	1221.48	1452.73	1986.39	1701.77	2187.99	2033.82	2265.08	1683.98	1618.76	2763.16	2508.19	664.106	492.15	2164.27	1162.19	705.613
2306.58	1002.09	3101.14		1452.73	533.657	1346	1488.31	5508.52	2330.3	1411.23	1850.01	1399.37	1221.48	1458.66	1986.39	1701.77	2187.99	2033.82	2265.08	1689.91	1618.76	2763.16	2514.12	664.106	492.15	2164.27	1162.19	711.542
2312.51	1008.02	3107.07		1458.66	539.586	1351.93	1488.31	5692.34	2348.09	1417.15	1861.87	1399.37	1233.34	1458.66	1986.39	1701.77	2199.85	2033.82	2265.08	1701.77	1630.62	2763.16	2514.12	664.106	492.15	2170.2	1174.04	717.472
2324.37	1008.02	3113		1458.66	539.586	1351.93	1488.31	5769.42	2359.95	1417.15	1873.73	1405.3	1233.34	1458.66	1992.32	1707.7	2199.85	2045.68	2271.01	1701.77	1630.62	2769.08	2520.04	664.106	498.079	2170.2	1179.97	723.401
2336.23	1019.88	3113		1470.52	539.586	1351.93	1494.24	5828.72	2371.81	1429.01	1885.59	1405.3	1233.34	1458.66	1998.25	1707.7	2199.85	2051.61	2271.01	1713.63	1630.62	2769.08	2520.04	670.035	498.079	2170.2	1185.9	723.401
2354.02	1019.88	3118.93		1470.52	539.586	1357.86	1500.17	5959.16	2377.74	1429.01	1903.38	1411.23	1239.27	1464.59	2004.18	1719.56	2205.78	2051.61	2276.93	1713.63	1630.62	2769.08	2520.04	681.894	504.009	2182.06	1185.9	723.401
2383.67	1019.88	3124.86		1470.52	545.516	1357.86	1500.17	6006.6	2383.67	1429.01	1909.3	1417.15	1239.27	1464.59	2010.11	1719.56	2205.78	2051.61	2276.93	1713.63	1630.62	2769.08	2549.69	681.894	504.009	2187.99	1191.83	729.331
2395.52	1025.81	3124.86		1476.45	545.516	1363.79	1506.1	6190.42	2383.67	1446.8	1915.23	1423.08	1239.27	1464.59	2021.97	1719.56	2205.78	2057.54	2276.93	1725.49	1630.62	2769.08	2567.48	681.894	504.009	2187.99	1191.83	729.331
2431.1	1043.6	3124.86		1476.45	551.445	1369.72	1512.03	6368.3	2389.6	1452.73	1933.02	1423.08	1245.2	1470.52	2027.89	1719.56	2211.71	2057.54	2282.86	1725.49	1630.62	2780.94	2573.41	681.894	515.868	2187.99	1197.76	729.331
2437.03	1043.6	3130.79		1476.45	551.445	1375.65	1529.82	6486.89	2395.52	1470.52	1938.95	1423.08	1251.13	1470.52	2027.89	1725.49	2223.57	2063.47	2282.86	1725.49	1636.55	2780.94	2579.34	681.894	515.868	2187.99	1203.69	735.26
2448.89	1049.52	3154.5		1476.45	551.445	1381.58	1541.67	11.859	2401.45	1470.52	1938.95	1429.01	1262.99	1470.52	2027.89	1731.42	2229.5	2063.47	2282.86	1725.49	1636.55	2786.87	2579.34	681.894	515.868	2199.85	1209.62	735.26
2460.75	1049.52	3160.43		1476.45	557.375	1381.58	1547.6	17.7886	2401.45	1470.52	1956.74	1429.01	1268.92	1470.52	2033.82	1731.42	2241.36	2063.47	2294.72	1731.42	1642.48	2786.87	2579.34	687.824	521.798	2205.78	1215.55	735.26
2466.68	1055.45	3178.22		1482.38	557.375	1387.51	1547.6	17.7886	2419.24	1482.38	1956.74	1429.01	1268.92	1470.52	2033.82	1731.42	2265.08	2069.4	2306.58	1743.28	1648.41	2792.8	2585.27	687.824	521.798	2211.71	1221.48	741.19
2478.54	1055.45	3178.22		1482.38	557.375	1387.51	1547.6	23.7181	2431.1	1482.38	1962.67	1434.94	1268.92	1476.45	2045.68	1743.28	2265.08	2075.33	2306.58	1755.14	1654.34	2804.66	2591.2	687.824	527.727	2211.71	1221.48	741.19
2490.4	1073.24	3207.87		1482.38	563.304	1393.44	1553.53	35.5771	2437.03	1494.24	1962.67	1434.94	1286.71	1476.45	2051.61	1743.28	2271.01	2087.19	2306.58	1761.07	1654.34	2822.45	2608.99	687.824	527.727	2217.64	1221.48	741.19
2502.26	1073.24	3207.87		1482.38	569.234	1399.37	1559.46	41.5066	2448.89	1494.24	1962.67	1446.8	1286.71	1476.45	2057.54	1743.28	2276.93	2087.19	2306.58	1767	1654.34	2834.31	2608.99	699.683	527.727	2217.64	1227.41	741.19
2531.9	1102.89	3219.73		1482.38	569.234	1405.3	1559.46	47.4361	2448.89	1494.24	1962.67	1446.8	1292.63	1482.38	2057.54	1743.28	2282.86	2093.12	2318.44	1767	1660.26	2834.31	2626.78	705.613	533.657	2223.57	1239.27	747.119
2543.76	1114.75	3225.66		1482.38	569.234	1417.15	1565.39	53.3657	2460.75	1500.17	1974.53	1452.73	1298.56	1482.38	2063.47	1755.14	2282.86	2093.12	2324.37	1772.93	1666.19	2840.24	2632.71	717.472	533.657	2229.5	1251.13	747.119
2549.69	1126.61	3225.66		1488.31	569.234	1423.08	1565.39	53.3657	2466.68	1506.1	1998.25	1452.73	1298.56	1488.31	2069.4	1761.07	2306.58	2093.12	2324.37	1772.93	1672.12	2846.17	2644.56	723.401	539.586	2235.43	1251.13	747.119
2555.62	1126.61	3231.59		1488.31	569.234	1423.08	1571.32	59.2952	2478.54	1512.03	1998.25	1458.66	1298.56	1494.24	2069.4	1761.07	2306.58	2099.05	2336.23	1778.86	1672.12	2846.17	2656.42	723.401	539.586	2235.43	1262.99	747.119
2561.55	1132.54	3231.59		1488.31	575.163	1423.08	1571.32	65.2247	2484.47	1512.03	2010.11	1464.59	1298.56	1506.1	2075.33	1761.07	2306.58	2104.98	2336.23	1778.86	1672.12	2858.03	2656.42	729.331	545.516	2241.36	1268.92	753.049
2567.48	1132.54	3249.38		1494.24	581.093	1429.01	1571.32	71.1542	2484.47	1523.89	2021.97	1470.52	1304.49	1512.03	2087.19	1761.07	2312.51	2110.91	2348.09	1784.78	1678.05	2858.03	2668.28	735.26	551.445	2241.36	1274.85	753.049
2579.34	1138.47	3267.16		1500.17	581.093	1429.01	1571.32	71.1542	2508.19	1535.74	2027.89	1470.52	1310.42	1517.96	2087.19	1761.07	2330.3	2116.84	2348.09	1790.71	1678.05	2869.89	2674.21	741.19	551.445	2247.29	1280.78	764.908
2603.06	1144.4	3267.16		1500.17	581.093	1429.01	1577.25	77.0837	2514.12	1541.67	2045.68	1470.52	1310.42	1517.96	2099.05	1772.93	2330.3	2116.84	2348.09	1796.64	1683.98	2875.82	2674.21	753.049	563.304	2247.29	1286.71	776.767
2603.06	1150.33	3273.09		1500.17	581.093	1434.94	1577.25	77.0837	2520.04	1547.6	2057.54	1476.45	1316.35	1517.96	2104.98	1772.93	2330.3	2122.77	2354.02	1796.64	1683.98	2881.75	2686.07	758.978	563.304	2253.22	1304.49	776.767
2650.49	1156.26	3296.81		1506.1	581.093	1434.94	1577.25	88.9428	2520.04	1547.6	2057.54	1476.45	1316.35	1517.96	2110.91	1772.93	2342.16	2122.77	2354.02	1796.64	1683.98	2887.67	2692	764.908	569.234	2259.15	1310.42	776.767
2668.28	1174.04	3302.74		1506.1	587.022	1434.94	1583.18	94.8723	2525.97	1571.32	2069.4	1488.31	1322.28	1529.82	2110.91	1772.93	2348.09	2128.7	2354.02	1802.57	1689.91	2887.67	2692	764.908	569.234	2265.08	1316.35	788.626
2674.21	1174.04	3308.67		1506.1	587.022	1440.87	1583.18	94.8723	2531.9	1571.32	2081.26	1488.31	1322.28	1529.82	2116.84	1772.93	2348.09	2128.7	2354.02	1808.5	1689.91	2887.67	2697.93	764.908	569.234	2271.01	1322.28	794.555
2715.72	1185.9	3314.6		1506.1	587.022	1440.87	1589.11	94.8723	2537.83	1571.32	2081.26	1500.17	1322.28	1529.82	2134.63	1784.78	2354.02	2134.63	2359.95	1820.36	1689.91	2887.67	2703.86	770.837	569.234	2271.01	1322.28	794.555
3201.94	1185.9	3338.32		1506.1	587.022	1440.87	1589.11	94.8723	2543.76	1577.25	2093.12	1500.17	1328.21	1535.74	2134.63	1790.71	2354.02	2134.63	2365.88	1826.29	1689.91	2893.6	2703.86	782.696	575.163	2271.01	1328.21	794.555
3201.94	1191.83	3338.32		1506.1	592.952	1440.87	1600.97	94.8723	2549.69	1595.04	2099.05	1500.17	1328.21	1541.67	2140.56	1790.71	2365.88	2134.63	2365.88	1838.15	1695.84	2893.6	2703.86	782.696	575.163	2276.93	1334.14	800.485
3385.75	1197.76	3350.18		1512.03	598.881	1446.8	1606.9	94.8723	2549.69	1600.97	2104.98	1506.1	1328.21	1541.67	2146.49	1796.64	2365.88	2140.56	2371.81	1838.15	1695.84	2905.46	2715.72	794.555	581.093	2276.93	1340.07	800.485
3498.42	1203.69	3379.82		1512.03	598.881	1446.8	1606.9	100.802	2555.62	1600.97	2104.98	1506.1	1328.21	1547.6	2146.49	1796.64	2371.81	2146.49	2377.74	1855.94	1695.84	2935.11	2721.65	806.414	581.093	2276.93	1346	806.414
3860.12	1221.48	3385.75		1512.03	598.881	1446.8	1636.55	100.802	2561.55	1606.9	2104.98	1512.03	1328.21	1553.53	2146.49	1808.5	2377.74	2146.49	2383.67	1855.94	1713.63	2941.04	2727.58	806.414	581.093	2276.93	1351.93	812.344
4121.01	1233.34	3385.75		1517.96	604.811	1446.8	1636.55	100.802	2561.55	1612.83	2104.98	1512.03	1340.07	1559.46	2146.49	1808.5	2377.74	2146.49	2389.6	1861.87	1713.63	2941.04	2745.37	812.344	587.022	2282.86	1351.93	818.273
4364.12	1233.34	3397.61		1517.96	604.811	1446.8	1642.48	106.731	2561.55	1612.83	2110.91	1517.96	1346	1565.39	2152.41	1814.43	2383.67	2146.49	2389.6	1861.87	1719.56	2946.97	2745.37	824.203	587.022	2282.86	1351.93	818.273
4524.22	1233.34	3409.47		1517.96	604.811	1452.73	1642.48	118.59	2567.48	1612.83	2128.7	1523.89	1351.93	1565.39	2152.41	1820.36	2389.6	2152.41	2401.45	1861.87	1719.56	2946.97	2745.37	836.062	587.022	2282.86	1363.79	830.132
5354.35	1233.34	3415.4		1517.96	610.74	1452.73	1642.48	118.59	2597.13	1618.76	2128.7	1523.89	1351.93	1565.39	2158.34	1832.22	2389.6	2152.41	2401.45	1861.87	1725.49	2958.83	2745.37	841.991	598.881	2288.79	1363.79	841.991
	1239.27	3427.26		1517.96	616.67	1458.66	1654.34	124.52	2603.06	1624.69	2128.7	1523.89	1363.79	1571.32	2164.27	1832.22	2395.52	2170.2	2401.45	1861.87	1725.49	2964.76	2775.01	847.921	598.881	2294.72	1363.79	847.921
	1239.27	3439.12		1517.96	616.67	1464.59	1660.26	124.52	2603.06	1630.62	2128.7	1529.82	1363.79	1577.25	2164.27	1838.15	2401.45	2182.06	2407.38	1867.8	1725.49	2970.69	2786.87	853.85	598.881	2294.72	1369.72	847.921
	1239.27	3504.34		1523.89	616.67	1470.52	1660.26	124.52	2608.99	1636.55	2134.63	1535.74	1363.79	1583.18	2170.2	1844.08	2413.31	2205.78	2407.38	1873.73	1737.35	2970.69	2792.8	859.78	598.881	2294.72	1369.72	859.78
	1245.2	3539.92		1523.89	622.599	1482.38	1660.26	130.449	2608.99	1636.55	2146.49	1541.67	1369.72	1583.18	2170.2	1850.01	2419.24	2205.78	2419.24	1873.73	1749.21	2970.69	2798.73	865.71	598.881	2294.72	1375.65	859.78
	1257.06	3545.85		1523.89	622.599	1482.38	1678.05	130.449	2614.92	1642.48	2146.49	1553.53	1381.58	1589.11	2170.2	1850.01	2419.24	2211.71	2425.17	1873.73	1755.14	2976.62	2798.73	865.71	610.74	2300.65	1375.65	859.78
	1257.06	3563.64		1535.74	628.529	1488.31	1678.05	136.379	2620.85	1654.34	2152.41	1559.46	1381.58	1589.11	2176.13	1855.94	2419.24	2211.71	2431.1	1873.73	1761.07	2976.62	2804.66	871.639	610.74	2312.51	1387.51	865.71
	1268.92	3575.5		1535.74	628.529	1494.24	1678.05	136.379	2620.85	1654.34	2158.34	1565.39	1387.51	1589.11	2176.13	1855.94	2425.17	2211.71	2442.96	1891.52	1761.07	2994.41	2804.66	877.569	610.74	2312.51	1393.44	865.71
	1268.92	3575.5		1535.74	628.529	1494.24	1683.98	136.379	2626.78	1654.34	2170.2	1565.39	1393.44	1595.04	2182.06	1861.87	2425.17	2211.71	2442.96	1891.52	1767	3012.19	2822.45	883.498	610.74	2318.44	1399.37	871.639
	1268.92	3628.86		1535.74	634.458	1500.17	1695.84	136.379	2632.71	1660.26	2176.13	1565.39	1399.37	1600.97	2187.99	1861.87	2437.03	2223.57	2442.96	1891.52	1772.93	3018.12	2822.45	883.498	616.67	2336.23	1411.23	871.639
	1274.85	3646.65		1541.67	640.388	1500.17	1701.77	148.238	2644.56	1666.19	2176.13	1571.32	1411.23	1606.9	2193.92	1867.8	2437.03	2223.57	2442.96	1891.52	1772.93	3024.05	2822.45	895.357	616.67	2336.23	1417.15	871.639
	1280.78	3682.23		1541.67	640.388	1512.03	1701.77	148.238	2650.49	1666.19	2182.06	1571.32	1411.23	1606.9	2193.92	1867.8	2437.03	2223.57	2442.96	1897.45	1778.86	3035.91	2828.38	895.357	616.67	2342.16	1423.08	871.639
	1286.71	3700.02		1547.6	646.317	1517.96	1707.7	148.238	2662.35	1672.12	2182.06	1577.25	1417.15	1606.9	2211.71	1873.73	2442.96	2229.5	2448.89	1897.45	1778.86	3035.91	2834.31	901.287	622.599	2342.16	1423.08	871.639
	1292.63	3717.81		1553.53	646.317	1523.89	1713.63	154.167	2668.28	1672.12	2187.99	1583.18	1423.08	1624.69	2211.71	1885.59	2442.96	2229.5	2460.75	1897.45	1778.86	3059.63	2840.24	901.287	622.599	2348.09	1429.01	877.569
	1292.63	3747.45		1553.53	646.317	1529.82	1725.49	154.167	2692	1695.84	2199.85	1589.11	1423.08	1624.69	2211.71	1885.59	2454.82	2235.43	2460.75	1921.16	1778.86	3059.63	2852.1	907.216	634.458	2359.95	1434.94	877.569
	1292.63	3753.38		1553.53	646.317	1529.82	1731.42	154.167	2727.58	1701.77	2205.78	1595.04	1429.01	1624.69	2211.71	1891.52	2454.82	2241.36	2460.75	1927.09	1778.86	3059.63	2858.03	907.216	634.458	2359.95	1434.94	877.569
	1292.63	3771.17		1559.46	652.247	1535.74	1731.42	160.097	2739.44	1701.77	2211.71	1595.04	1429.01	1630.62	2211.71	1891.52	2460.75	2241.36	2466.68	1927.09	1790.71	3083.35	2869.89	913.146	640.388	2359.95	1440.87	883.498
	1298.56	3800.82		1559.46	652.247	1535.74	1737.35	160.097	2745.37	1701.77	2211.71	1606.9	1440.87	1630.62	2217.64	1897.45	2466.68	2253.22	2478.54	1927.09	1790.71	3089.28	2869.89	913.146	640.388	2365.88	1440.87	889.428
	1298.56	3836.4		1559.46	652.247	1535.74	1737.35	166.026	2769.08	1701.77	2211.71	1612.83	1452.73	1630.62	2223.57	1903.38	2472.61	2259.15	2484.47	1938.95	1796.64	3089.28	2869.89	925.005	646.317	2365.88	1440.87	895.357
	1310.42	3907.55		1559.46	652.247	1541.67	1749.21	166.026	2775.01	1701.77	2223.57	1612.83	1458.66	1630.62	2229.5	1909.3	2472.61	2271.01	2484.47	1944.88	1796.64	3101.14	2875.82	930.934	646.317	2371.81	1440.87	895.357
	1322.28	3913.48		1565.39	652.247	1541.67	1755.14	166.026	2780.94	1707.7	2223.57	1618.76	1458.66	1642.48	2235.43	1915.23	2484.47	2271.01	2502.26	1950.81	1802.57	3130.79	2887.67	942.793	652.247	2371.81	1446.8	901.287
	1328.21	4008.35		1565.39	658.176	1541.67	1761.07	166.026	2780.94	1725.49	2223.57	1630.62	1464.59	1648.41	2235.43	1915.23	2496.33	2271.01	2502.26	1956.74	1802.57	3154.5	2887.67	948.723	652.247	2377.74	1446.8	901.287
	1334.14	4026.14		1571.32	658.176	1547.6	1767	166.026	2816.52	1731.42	2229.5	1630.62	1464.59	1654.34	2241.36	1915.23	2496.33	2282.86	2514.12	1962.67	1802.57	3178.22	2899.53	954.652	652.247	2377.74	1446.8	901.287
	1334.14	4032.07		1571.32	658.176	1547.6	1767	171.956	2828.38	1731.42	2229.5	1630.62	1470.52	1660.26	2247.29	1921.16	2502.26	2282.86	2514.12	1974.53	1802.57	3178.22	2899.53	954.652	652.247	2383.67	1446.8	907.216
	1346	4038		1571.32	664.106	1547.6	1767	171.956	2840.24	1731.42	2235.43	1642.48	1470.52	1666.19	2253.22	1933.02	2502.26	2282.86	2520.04	1974.53	1802.57	3190.08	2911.39	960.582	652.247	2383.67	1452.73	907.216
	1357.86	4061.72		1571.32	664.106	1559.46	1767	171.956	2846.17	1743.28	2241.36	1648.41	1476.45	1666.19	2253.22	1933.02	2508.19	2288.79	2520.04	1980.46	1826.29	3201.94	2923.25	960.582	658.176	2389.6	1458.66	913.146
	1375.65	4091.37		1577.25	664.106	1565.39	1784.78	177.886	2852.1	1743.28	2282.86	1654.34	1494.24	1666.19	2253.22	1938.95	2508.19	2288.79	2520.04	1980.46	1826.29	3213.8	2923.25	966.511	664.106	2395.52	1464.59	919.075
	1375.65	4103.23		1577.25	670.035	1565.39	1808.5	177.886	2858.03	1767	2288.79	1654.34	1500.17	1672.12	2253.22	1938.95	2514.12	2294.72	2525.97	1980.46	1826.29	3237.52	2929.18	972.441	664.106	2401.45	1464.59	919.075
	1375.65	4115.08		1583.18	670.035	1565.39	1814.43	177.886	2869.89	1778.86	2294.72	1654.34	1500.17	1678.05	2265.08	1938.95	2514.12	2294.72	2525.97	1980.46	1832.22	3237.52	2946.97	972.441	664.106	2401.45	1470.52	925.005
	1381.58	4126.94		1583.18	670.035	1565.39	1814.43	177.886	2869.89	1784.78	2294.72	1660.26	1506.1	1678.05	2265.08	1938.95	2520.04	2300.65	2531.9	1980.46	1850.01	3243.45	2946.97	978.37	670.035	2401.45	1476.45	925.005
	1381.58	4138.8		1583.18	675.965	1577.25	1826.29	183.815	2887.67	1784.78	2300.65	1660.26	1523.89	1683.98	2265.08	1938.95	2520.04	2300.65	2531.9	1992.32	1850.01	3302.74	2952.9	984.3	675.965	2401.45	1476.45	925.005
	1393.44	4168.45		1583.18	681.894	1577.25	1826.29	183.815	2911.39	1784.78	2306.58	1672.12	1523.89	1683.98	2265.08	1944.88	2525.97	2300.65	2543.76	2010.11	1850.01	3379.82	2952.9	984.3	675.965	2401.45	1482.38	930.934
	1411.23	4174.38		1589.11	687.824	1577.25	1832.22	183.815	2946.97	1790.71	2306.58	1672.12	1523.89	1689.91	2265.08	1950.81	2531.9	2300.65	2543.76	2010.11	1855.94	3391.68	2952.9	990.229	687.824	2401.45	1482.38	942.793
	1417.15	4186.24		1589.11	687.824	1583.18	1838.15	189.745	2958.83	1790.71	2312.51	1672.12	1529.82	1689.91	2271.01	1950.81	2531.9	2324.37	2549.69	2010.11	1867.8	3409.47	2958.83	990.229	687.824	2407.38	1482.38	942.793
	1417.15	4204.03		1589.11	687.824	1583.18	1838.15	189.745	2982.55	1814.43	2312.51	1672.12	1535.74	1695.84	2271.01	1950.81	2537.83	2330.3	2555.62	2016.04	1873.73	3409.47	2958.83	990.229	693.754	2419.24	1488.31	954.652
	1423.08	4340.41		1589.11	693.754	1589.11	1850.01	189.745	3000.34	1814.43	2312.51	1678.05	1547.6	1701.77	2271.01	1956.74	2543.76	2330.3	2561.55	2016.04	1873.73	3421.33	2964.76	990.229	693.754	2419.24	1494.24	960.582
	1429.01	4381.91		1589.11	693.754	1595.04	1850.01	195.674	3006.27	1814.43	2318.44	1678.05	1547.6	1701.77	2271.01	1956.74	2549.69	2354.02	2561.55	2027.89	1903.38	3445.05	2976.62	996.159	699.683	2419.24	1494.24	960.582
	1434.94	4435.28		1595.04	693.754	1600.97	1855.94	195.674	3018.12	1814.43	2324.37	1689.91	1553.53	1701.77	2271.01	1962.67	2549.69	2354.02	2561.55	2027.89	1909.3	3486.56	2994.41	996.159	699.683	2419.24	1494.24	966.511
	1434.94	4470.86		1600.97	693.754	1618.76	1861.87	195.674	3035.91	1814.43	2330.3	1707.7	1553.53	1707.7	2276.93	1968.6	2549.69	2354.02	2567.48	2033.82	1909.3	3522.13	2994.41	1008.02	699.683	2419.24	1494.24	978.37
	1446.8	4470.86		1600.97	699.683	1618.76	1861.87	201.604	3041.84	1814.43	2342.16	1707.7	1559.46	1707.7	2282.86	1968.6	2555.62	2354.02	2573.41	2045.68	1915.23	3545.85	3000.34	1008.02	699.683	2431.1	1500.17	984.3
	1446.8	4482.72		1600.97	699.683	1624.69	1867.8	201.604	3047.77	1820.36	2348.09	1713.63	1565.39	1713.63	2282.86	1974.53	2567.48	2359.95	2579.34	2051.61	1915.23	3551.78	3000.34	1013.95	699.683	2431.1	1500.17	984.3
	1458.66	4482.72		1600.97	699.683	1624.69	1867.8	201.604	3053.7	1832.22	2354.02	1719.56	1565.39	1725.49	2282.86	1980.46	2579.34	2359.95	2585.27	2057.54	1921.16	3587.36	3006.27	1019.88	705.613	2437.03	1506.1	996.159
	1458.66	4512.36		1606.9	705.613	1636.55	1873.73	201.604	3059.63	1844.08	2365.88	1719.56	1571.32	1731.42	2288.79	1980.46	2579.34	2365.88	2591.2	2057.54	1927.09	3599.22	3006.27	1025.81	705.613	2437.03	1506.1	996.159
	1458.66	4547.94		1606.9	705.613	1636.55	1885.59	201.604	3071.49	1844.08	2371.81	1725.49	1571.32	1737.35	2300.65	1980.46	2579.34	2371.81	2591.2	2075.33	1927.09	3622.94	3012.19	1025.81	705.613	2442.96	1512.03	1002.09
	1470.52	4565.73		1612.83	711.542	1642.48	1891.52	201.604	3077.42	1850.01	2377.74	1725.49	1583.18	1749.21	2306.58	1980.46	2585.27	2377.74	2597.13	2081.26	1927.09	3646.65	3018.12	1043.6	711.542	2448.89	1517.96	1002.09
	1476.45	4613.16		1612.83	711.542	1660.26	1891.52	207.533	3107.07	1850.01	2389.6	1731.42	1583.18	1749.21	2306.58	1986.39	2603.06	2389.6	2597.13	2081.26	1938.95	3646.65	3024.05	1049.52	711.542	2448.89	1517.96	1008.02
	1482.38	4654.67		1612.83	717.472	1660.26	1891.52	207.533	3113	1867.8	2389.6	1737.35	1583.18	1755.14	2312.51	1986.39	2608.99	2395.52	2597.13	2081.26	1944.88	3652.58	3024.05	1085.1	711.542	2460.75	1523.89	1008.02
	1482.38	4773.26		1612.83	717.472	1672.12	1897.45	213.463	3124.86	1879.66	2389.6	1737.35	1589.11	1761.07	2336.23	1992.32	2608.99	2395.52	2603.06	2087.19	1944.88	3664.44	3029.98	1085.1	717.472	2472.61	1523.89	1008.02
	1482.38	4773.26		1618.76	717.472	1672.12	1903.38	213.463	3124.86	1879.66	2437.03	1749.21	1589.11	1767	2342.16	1992.32	2608.99	2401.45	2603.06	2087.19	1950.81	3741.53	3047.77	1085.1	723.401	2478.54	1523.89	1008.02
	1488.31	4808.84		1624.69	723.401	1672.12	1915.23	213.463	3130.79	1891.52	2437.03	1755.14	1600.97	1767	2354.02	1992.32	2620.85	2407.38	2603.06	2093.12	1956.74	3759.31	3047.77	1091.03	723.401	2484.47	1529.82	1013.95
	1488.31	4850.35		1624.69	729.331	1672.12	1921.16	219.392	3130.79	1897.45	2437.03	1761.07	1600.97	1772.93	2359.95	1992.32	2620.85	2407.38	2608.99	2099.05	1956.74	3765.24	3047.77	1091.03	723.401	2490.4	1541.67	1019.88
	1488.31	5046.02		1624.69	729.331	1672.12	1921.16	219.392	3136.71	1897.45	2466.68	1772.93	1606.9	1778.86	2359.95	1998.25	2626.78	2413.31	2614.92	2104.98	1962.67	3824.54	3053.7	1102.89	735.26	2490.4	1541.67	1031.74
	1494.24	5372.14		1624.69	729.331	1683.98	1938.95	225.322	3154.5	1903.38	2484.47	1772.93	1618.76	1790.71	2365.88	2004.18	2632.71	2425.17	2626.78	2110.91	1968.6	3883.83	3089.28	1108.82	735.26	2496.33	1541.67	1037.67
	1500.17	5419.58		1624.69	735.26	1689.91	1950.81	225.322	3160.43	1903.38	2496.33	1784.78	1624.69	1808.5	2371.81	2004.18	2632.71	2431.1	2638.64	2110.91	1968.6	3895.69	3095.21	1114.75	735.26	2496.33	1565.39	1037.67
	1500.17	5467.01		1630.62	735.26	1689.91	1956.74	225.322	3160.43	1903.38	2502.26	1784.78	1624.69	1808.5	2389.6	2010.11	2638.64	2442.96	2644.56	2110.91	1974.53	3913.48	3095.21	1120.68	741.19	2525.97	1571.32	1043.6
	1500.17	5561.89		1630.62	735.26	1695.84	1962.67	225.322	3172.29	1915.23	2525.97	1784.78	1624.69	1808.5	2389.6	2010.11	2644.56	2448.89	2644.56	2110.91	1974.53	3949.06	3101.14	1120.68	753.049	2537.83	1583.18	1043.6
	1500.17	5864.29		1630.62	735.26	1707.7	1962.67	231.251	3190.08	1915.23	2531.9	1790.71	1630.62	1814.43	2389.6	2010.11	2644.56	2448.89	2644.56	2110.91	1980.46	3960.92	3101.14	1120.68	753.049	2537.83	1589.11	1055.45
	1500.17	6231.92		1636.55	741.19	1713.63	1968.6	231.251	3213.8	1921.16	2543.76	1790.71	1630.62	1820.36	2401.45	2016.04	2650.49	2448.89	2650.49	2122.77	1992.32	4014.28	3107.07	1126.61	753.049	2543.76	1589.11	1067.31
	1506.1	6469.1		1636.55	741.19	1719.56	1968.6	231.251	3213.8	1933.02	2543.76	1802.57	1630.62	1820.36	2407.38	2016.04	2656.42	2454.82	2650.49	2122.77	1992.32	4032.07	3113	1126.61	753.049	2549.69	1589.11	1079.17
	1506.1	23.7181		1636.55	741.19	1731.42	1974.53	231.251	3261.23	1938.95	2573.41	1808.5	1636.55	1820.36	2431.1	2021.97	2656.42	2454.82	2656.42	2122.77	1998.25	4079.51	3118.93	1132.54	753.049	2555.62	1595.04	1091.03
	1512.03	47.4361		1636.55	747.119	1731.42	1974.53	231.251	3296.81	1944.88	2591.2	1814.43	1636.55	1826.29	2431.1	2021.97	2668.28	2478.54	2662.35	2128.7	1998.25	4209.96	3118.93	1132.54	753.049	2555.62	1595.04	1091.03
	1517.96	71.1542		1636.55	747.119	1743.28	1974.53	231.251	3296.81	1950.81	2603.06	1814.43	1636.55	1844.08	2437.03	2027.89	2674.21	2490.4	2662.35	2128.7	2010.11	4257.39	3118.93	1138.47	758.978	2555.62	1600.97	1096.96
	1517.96	142.308		1636.55	747.119	1749.21	1980.46	231.251	3302.74	1968.6	2608.99	1826.29	1642.48	1844.08	2442.96	2027.89	2674.21	2502.26	2662.35	2134.63	2021.97	4281.11	3118.93	1138.47	758.978	2561.55	1606.9	1102.89
	1523.89	468.432		1636.55	747.119	1755.14	1986.39	231.251	3326.46	1968.6	2614.92	1832.22	1648.41	1850.01	2448.89	2033.82	2680.14	2502.26	2662.35	2134.63	2021.97	4287.04	3130.79	1144.4	764.908	2573.41	1606.9	1108.82
	1523.89	468.432		1636.55	747.119	1755.14	2004.18	237.181	3326.46	1992.32	2620.85	1850.01	1654.34	1855.94	2484.47	2033.82	2680.14	2508.19	2662.35	2146.49	2027.89	4304.83	3130.79	1150.33	770.837	2573.41	1612.83	1108.82
	1529.82	492.15		1642.48	753.049	1755.14	2010.11	237.181	3338.32	1992.32	2626.78	1850.01	1660.26	1867.8	2484.47	2033.82	2686.07	2514.12	2668.28	2146.49	2027.89	4322.62	3142.64	1150.33	770.837	2591.2	1618.76	1114.75
	1535.74	515.868		1642.48	753.049	1755.14	2016.04	237.181	3344.25	1992.32	2638.64	1867.8	1666.19	1867.8	2490.4	2033.82	2686.07	2514.12	2674.21	2146.49	2033.82	4678.39	3154.5	1150.33	776.767	2597.13	1618.76	1120.68
	1535.74	604.811		1648.41	753.049	1761.07	2033.82	243.11	3367.97	1998.25	2674.21	1867.8	1672.12	1879.66	2490.4	2039.75	2692	2520.04	2686.07	2152.41	2051.61	5170.54	3160.43	1156.26	776.767	2597.13	1624.69	1132.54
	1535.74	628.529		1648.41	753.049	1761.07	2033.82	243.11	3367.97	1998.25	2697.93	1873.73	1678.05	1897.45	2496.33	2045.68	2692	2531.9	2686.07	2158.34	2069.4	5206.12	3172.29	1168.11	782.696	2603.06	1624.69	1138.47
	1541.67	658.176		1654.34	753.049	1761.07	2051.61	243.11	3367.97	2016.04	2697.93	1873.73	1683.98	1897.45	2502.26	2051.61	2692	2531.9	2692	2164.27	2081.26	5561.89	3184.15	1168.11	782.696	2603.06	1624.69	1144.4
	1541.67	675.965		1654.34	758.978	1761.07	2063.47	243.11	3385.75	2087.19	2721.65	1879.66	1689.91	1897.45	2502.26	2051.61	2697.93	2537.83	2692	2176.13	2087.19	6670.71	3184.15	1174.04	782.696	2614.92	1630.62	1144.4
	1547.6	705.613		1654.34	758.978	1767	2075.33	249.04	3391.68	2116.84	2727.58	1879.66	1689.91	1903.38	2508.19	2051.61	2709.79	2537.83	2697.93	2176.13	2093.12	5.92952	3184.15	1174.04	788.626	2620.85	1630.62	1156.26
	1553.53	711.542		1654.34	758.978	1767	2075.33	249.04	3397.61	2122.77	2727.58	1879.66	1701.77	1909.3	2520.04	2051.61	2715.72	2537.83	2721.65	2187.99	2104.98	5.92952	3196.01	1174.04	788.626	2620.85	1642.48	1162.19
	1559.46	717.472		1660.26	758.978	1778.86	2075.33	249.04	3397.61	2128.7	2745.37	1885.59	1701.77	1933.02	2525.97	2057.54	2733.51	2537.83	2721.65	2193.92	2104.98	5.92952	3201.94	1179.97	794.555	2620.85	1654.34	1162.19
	1559.46	729.331		1660.26	758.978	1784.78	2087.19	249.04	3415.4	2134.63	2757.23	1897.45	1701.77	1933.02	2531.9	2057.54	2739.44	2543.76	2727.58	2193.92	2104.98	47.4361	3207.87	1185.9	794.555	2626.78	1654.34	1168.11
	1559.46	735.26		1660.26	758.978	1790.71	2099.05	260.899	3415.4	2146.49	2763.16	1915.23	1713.63	1938.95	2537.83	2063.47	2739.44	2549.69	2733.51	2193.92	2110.91	47.4361	3213.8	1185.9	794.555	2638.64	1672.12	1168.11
	1571.32	741.19		1660.26	758.978	1790.71	2110.91	260.899	3421.33	2146.49	2858.03	1927.09	1719.56	1950.81	2543.76	2069.4	2745.37	2555.62	2733.51	2193.92	2110.91	53.3657	3213.8	1185.9	794.555	2650.49	1678.05	1174.04
	1577.25	747.119		1660.26	764.908	1802.57	2122.77	260.899	3421.33	2152.41	2875.82	1927.09	1719.56	1956.74	2543.76	2069.4	2745.37	2567.48	2739.44	2199.85	2110.91	83.0132	3273.09	1185.9	800.485	2650.49	1683.98	1174.04
	1577.25	764.908		1660.26	764.908	1802.57	2134.63	260.899	3433.19	2152.41	2893.6	1933.02	1719.56	1962.67	2543.76	2075.33	2745.37	2573.41	2745.37	2205.78	2128.7	88.9428	3279.02	1191.83	800.485	2650.49	1683.98	1179.97
	1583.18	770.837		1666.19	770.837	1808.5	2140.56	260.899	3456.91	2164.27	2893.6	1933.02	1725.49	1968.6	2549.69	2087.19	2745.37	2579.34	2757.23	2217.64	2128.7	100.802	3279.02	1191.83	806.414	2650.49	1695.84	1191.83
	1589.11	770.837		1666.19	770.837	1820.36	2152.41	260.899	3462.84	2164.27	2964.76	1938.95	1737.35	1968.6	2549.69	2093.12	2745.37	2585.27	2757.23	2217.64	2128.7	106.731	3302.74	1197.76	806.414	2668.28	1707.7	1191.83
	1589.11	800.485		1672.12	770.837	1820.36	2164.27	266.828	3498.42	2170.2	2964.76	1938.95	1743.28	1974.53	2549.69	2099.05	2751.3	2591.2	2763.16	2235.43	2140.56	106.731	3326.46	1221.48	812.344	2674.21	1713.63	1191.83
	1589.11	812.344		1672.12	776.767	1844.08	2164.27	266.828	3516.2	2176.13	2976.62	1944.88	1743.28	1980.46	2549.69	2104.98	2757.23	2591.2	2780.94	2235.43	2146.49	112.661	3326.46	1227.41	812.344	2674.21	1713.63	1209.62
	1595.04	812.344		1672.12	776.767	1844.08	2176.13	272.758	3522.13	2176.13	2976.62	1950.81	1755.14	1992.32	2561.55	2116.84	2763.16	2608.99	2786.87	2253.22	2152.41	112.661	3385.75	1227.41	812.344	2680.14	1713.63	1215.55
	1595.04	818.273		1672.12	776.767	1873.73	2187.99	272.758	3522.13	2187.99	2982.55	1956.74	1761.07	1992.32	2567.48	2116.84	2769.08	2608.99	2792.8	2271.01	2152.41	112.661	3385.75	1251.13	812.344	2686.07	1713.63	1221.48
	1595.04	818.273		1678.05	782.696	1879.66	2187.99	278.687	3533.99	2187.99	2994.41	1956.74	1761.07	1992.32	2567.48	2116.84	2769.08	2614.92	2792.8	2271.01	2152.41	112.661	3385.75	1268.92	812.344	2686.07	1713.63	1227.41
	1600.97	830.132		1678.05	782.696	1879.66	2187.99	278.687	3533.99	2187.99	3006.27	1962.67	1761.07	2010.11	2573.41	2116.84	2775.01	2614.92	2792.8	2288.79	2158.34	124.52	3397.61	1286.71	824.203	2692	1725.49	1233.34
	1600.97	830.132		1678.05	782.696	1879.66	2193.92	278.687	3551.78	2187.99	3065.56	1962.67	1767	2016.04	2585.27	2116.84	2775.01	2614.92	2792.8	2294.72	2164.27	130.449	3397.61	1292.63	824.203	2697.93	1737.35	1233.34
	1606.9	836.062		1683.98	782.696	1891.52	2193.92	278.687	3569.57	2193.92	3095.21	1962.67	1767	2016.04	2603.06	2122.77	2775.01	2614.92	2804.66	2306.58	2176.13	136.379	3403.54	1298.56	830.132	2703.86	1737.35	1245.2
	1606.9	847.921		1689.91	794.555	1891.52	2193.92	278.687	3575.5	2193.92	3113	1968.6	1767	2016.04	2603.06	2122.77	2780.94	2626.78	2810.59	2318.44	2176.13	142.308	3409.47	1304.49	830.132	2715.72	1743.28	1257.06
	1606.9	865.71		1689.91	794.555	1891.52	2223.57	278.687	3587.36	2205.78	3142.64	1968.6	1772.93	2021.97	2603.06	2128.7	2780.94	2626.78	2810.59	2318.44	2176.13	148.238	3427.26	1316.35	836.062	2715.72	1743.28	1262.99
	1612.83	871.639		1689.91	794.555	1897.45	2229.5	284.617	3587.36	2205.78	3154.5	1974.53	1778.86	2021.97	2632.71	2128.7	2780.94	2638.64	2816.52	2324.37	2176.13	148.238	3427.26	1316.35	841.991	2715.72	1743.28	1262.99
	1624.69	871.639		1689.91	794.555	1903.38	2235.43	284.617	3593.29	2223.57	3261.23	1974.53	1784.78	2033.82	2632.71	2140.56	2780.94	2638.64	2816.52	2330.3	2187.99	154.167	3445.05	1316.35	841.991	2715.72	1743.28	1268.92
	1624.69	871.639		1695.84	800.485	1903.38	2241.36	284.617	3599.22	2235.43	3267.16	1974.53	1784.78	2045.68	2638.64	2152.41	2780.94	2644.56	2816.52	2354.02	2199.85	160.097	3450.98	1322.28	841.991	2727.58	1743.28	1268.92
	1630.62	871.639		1695.84	800.485	1927.09	2247.29	284.617	3599.22	2241.36	3267.16	1998.25	1790.71	2051.61	2650.49	2152.41	2798.73	2644.56	2822.45	2365.88	2205.78	171.956	3456.91	1322.28	841.991	2733.51	1749.21	1280.78
	1630.62	883.498		1695.84	800.485	1962.67	2247.29	284.617	3617.01	2259.15	3284.95	1998.25	1790.71	2051.61	2650.49	2158.34	2816.52	2650.49	2828.38	2377.74	2205.78	171.956	3468.77	1322.28	847.921	2733.51	1749.21	1280.78
	1636.55	883.498		1701.77	800.485	1968.6	2259.15	284.617	3622.94	2288.79	3284.95	2004.18	1796.64	2051.61	2674.21	2170.2	2828.38	2662.35	2846.17	2377.74	2205.78	177.886	3480.63	1328.21	853.85	2739.44	1761.07	1292.63
	1642.48	889.428		1701.77	806.414	1968.6	2259.15	284.617	3622.94	2294.72	3290.88	2027.89	1802.57	2057.54	2703.86	2170.2	2840.24	2668.28	2852.1	2383.67	2211.71	183.815	3504.34	1340.07	859.78	2739.44	1767	1292.63
	1648.41	889.428		1707.7	806.414	1974.53	2265.08	290.546	3628.86	2294.72	3320.53	2045.68	1814.43	2063.47	2721.65	2170.2	2846.17	2674.21	2869.89	2383.67	2229.5	189.745	3533.99	1340.07	865.71	2739.44	1767	1304.49
	1648.41	895.357		1707.7	812.344	1992.32	2276.93	296.476	3634.79	2312.51	3320.53	2051.61	1814.43	2069.4	2721.65	2187.99	2846.17	2680.14	2869.89	2395.52	2235.43	189.745	3539.92	1340.07	865.71	2751.3	1778.86	1304.49
	1648.41	895.357		1707.7	812.344	2016.04	2276.93	296.476	3640.72	2324.37	3326.46	2051.61	1814.43	2075.33	2727.58	2205.78	2846.17	2680.14	2875.82	2401.45	2253.22	189.745	3539.92	1351.93	865.71	2751.3	1778.86	1304.49
	1648.41	907.216		1713.63	812.344	2021.97	2282.86	296.476	3640.72	2336.23	3332.39	2057.54	1820.36	2081.26	2751.3	2205.78	2852.1	2692	2875.82	2419.24	2253.22	195.674	3563.64	1357.86	871.639	2757.23	1784.78	1304.49
	1648.41	913.146		1713.63	812.344	2027.89	2288.79	296.476	3640.72	2336.23	3356.11	2057.54	1820.36	2081.26	2769.08	2211.71	2863.96	2692	2881.75	2419.24	2253.22	213.463	3569.57	1363.79	877.569	2757.23	1790.71	1310.42
	1654.34	913.146		1713.63	818.273	2039.75	2288.79	296.476	3646.65	2348.09	3362.04	2063.47	1820.36	2081.26	2769.08	2217.64	2875.82	2692	2881.75	2437.03	2253.22	219.392	3569.57	1369.72	877.569	2763.16	1796.64	1310.42
	1654.34	919.075		1719.56	818.273	2039.75	2288.79	296.476	3646.65	2354.02	3362.04	2069.4	1832.22	2093.12	2780.94	2241.36	2881.75	2697.93	2887.67	2460.75	2259.15	219.392	3575.5	1387.51	889.428	2763.16	1796.64	1310.42
	1654.34	930.934		1719.56	818.273	2045.68	2294.72	302.405	3658.51	2354.02	3403.54	2075.33	1832.22	2099.05	2786.87	2247.29	2887.67	2733.51	2887.67	2472.61	2259.15	219.392	3628.86	1399.37	889.428	2763.16	1796.64	1316.35
	1660.26	936.864		1719.56	824.203	2051.61	2300.65	302.405	3682.23	2354.02	3433.19	2075.33	1844.08	2099.05	2792.8	2247.29	2899.53	2739.44	2893.6	2472.61	2271.01	225.322	3640.72	1429.01	889.428	2763.16	1814.43	1322.28
	1660.26	948.723		1719.56	824.203	2069.4	2306.58	302.405	3688.16	2354.02	3480.63	2075.33	1844.08	2110.91	2798.73	2253.22	2905.46	2751.3	2911.39	2484.47	2276.93	225.322	3646.65	1429.01	889.428	2775.01	1820.36	1328.21
	1660.26	954.652		1719.56	824.203	2081.26	2306.58	308.335	3694.09	2359.95	3480.63	2087.19	1855.94	2110.91	2822.45	2253.22	2911.39	2763.16	2946.97	2502.26	2276.93	225.322	3676.3	1440.87	889.428	2775.01	1820.36	1328.21
	1672.12	960.582		1725.49	830.132	2099.05	2306.58	314.264	3700.02	2359.95	3593.29	2093.12	1855.94	2110.91	2822.45	2253.22	2911.39	2769.08	2970.69	2502.26	2282.86	225.322	3694.09	1464.59	889.428	2786.87	1826.29	1328.21
	1678.05	972.441		1725.49	830.132	2122.77	2312.51	314.264	3705.95	2359.95	3611.08	2093.12	1861.87	2110.91	2834.31	2265.08	2923.25	2775.01	2994.41	2508.19	2288.79	225.322	3705.95	1470.52	889.428	2786.87	1832.22	1334.14
	1678.05	978.37		1737.35	830.132	2134.63	2318.44	320.194	3705.95	2365.88	3640.72	2093.12	1873.73	2110.91	2846.17	2276.93	2923.25	2775.01	2994.41	2508.19	2288.79	225.322	3711.88	1476.45	895.357	2792.8	1838.15	1334.14
	1683.98	984.3		1743.28	830.132	2134.63	2318.44	320.194	3735.6	2365.88	3670.37	2099.05	1879.66	2116.84	2846.17	2282.86	2935.11	2786.87	3006.27	2531.9	2294.72	225.322	3723.74	1488.31	895.357	2798.73	1838.15	1351.93
	1689.91	996.159		1743.28	830.132	2146.49	2324.37	320.194	3735.6	2377.74	3682.23	2099.05	1879.66	2122.77	2858.03	2288.79	2946.97	2786.87	3018.12	2543.76	2312.51	225.322	3735.6	1512.03	907.216	2816.52	1838.15	1351.93
	1689.91	996.159		1743.28	830.132	2158.34	2324.37	320.194	3747.45	2377.74	3700.02	2099.05	1885.59	2122.77	2863.96	2288.79	2946.97	2792.8	3029.98	2543.76	2318.44	231.251	3741.53	1512.03	907.216	2816.52	1850.01	1357.86
	1689.91	1002.09		1749.21	830.132	2170.2	2324.37	326.123	3759.31	2383.67	3747.45	2104.98	1897.45	2122.77	2875.82	2294.72	2946.97	2798.73	3035.91	2555.62	2324.37	231.251	3753.38	1529.82	913.146	2822.45	1855.94	1357.86
	1695.84	1002.09		1749.21	841.991	2182.06	2330.3	326.123	3759.31	2389.6	3765.24	2110.91	1903.38	2128.7	2875.82	2294.72	2952.9	2798.73	3041.84	2579.34	2348.09	231.251	3771.17	1541.67	913.146	2834.31	1855.94	1357.86
	1695.84	1013.95		1749.21	841.991	2182.06	2336.23	326.123	3759.31	2389.6	3794.89	2116.84	1903.38	2128.7	2875.82	2300.65	2964.76	2798.73	3047.77	2585.27	2354.02	231.251	3771.17	1547.6	919.075	2840.24	1861.87	1363.79
	1701.77	1013.95		1761.07	841.991	2187.99	2354.02	332.053	3783.03	2389.6	3812.68	2116.84	1903.38	2128.7	2899.53	2306.58	2964.76	2804.66	3047.77	2585.27	2371.81	237.181	3771.17	1547.6	919.075	2846.17	1861.87	1369.72
	1701.77	1049.52		1761.07	841.991	2187.99	2359.95	332.053	3812.68	2389.6	3812.68	2122.77	1909.3	2140.56	2899.53	2336.23	2970.69	2828.38	3059.63	2591.2	2371.81	249.04	3777.1	1571.32	919.075	2846.17	1861.87	1369.72
	1701.77	1049.52		1761.07	847.921	2193.92	2371.81	332.053	3824.54	2407.38	3812.68	2128.7	1909.3	2158.34	2899.53	2342.16	2982.55	2828.38	3071.49	2591.2	2377.74	249.04	3783.03	1577.25	925.005	2858.03	1867.8	1381.58
	1701.77	1049.52		1767	853.85	2193.92	2395.52	332.053	3824.54	2431.1	3818.61	2134.63	1921.16	2193.92	2905.46	2359.95	2982.55	2834.31	3077.42	2597.13	2377.74	249.04	3794.89	1577.25	925.005	2869.89	1867.8	1381.58
	1713.63	1061.38		1772.93	865.71	2199.85	2413.31	332.053	3830.47	2431.1	3877.9	2140.56	1921.16	2199.85	2923.25	2365.88	2982.55	2852.1	3083.35	2608.99	2383.67	249.04	3830.47	1583.18	925.005	2869.89	1873.73	1387.51
	1713.63	1061.38		1772.93	865.71	2199.85	2413.31	332.053	3842.33	2460.75	3889.76	2140.56	1927.09	2211.71	2923.25	2377.74	2988.48	2858.03	3083.35	2608.99	2383.67	254.969	3848.26	1583.18	925.005	2893.6	1873.73	1387.51
	1713.63	1073.24		1772.93	865.71	2211.71	2425.17	337.982	3848.26	2460.75	3960.92	2182.06	1927.09	2211.71	2935.11	2377.74	2988.48	2869.89	3083.35	2638.64	2401.45	254.969	3877.9	1583.18	930.934	2893.6	1873.73	1393.44
	1725.49	1073.24		1772.93	865.71	2211.71	2425.17	343.912	3871.97	2460.75	3978.71	2182.06	1933.02	2247.29	2941.04	2383.67	3000.34	2875.82	3089.28	2638.64	2413.31	260.899	3883.83	1583.18	930.934	2893.6	1885.59	1405.3
	1725.49	1073.24		1772.93	865.71	2217.64	2431.1	343.912	3889.76	2466.68	3996.49	2187.99	1938.95	2247.29	2946.97	2383.67	3000.34	2881.75	3101.14	2686.07	2413.31	266.828	3889.76	1589.11	930.934	2905.46	1885.59	1411.23
	1731.42	1073.24		1778.86	871.639	2217.64	2448.89	343.912	3907.55	2472.61	4043.93	2193.92	1944.88	2265.08	2970.69	2413.31	3006.27	2881.75	3107.07	2715.72	2431.1	266.828	3901.62	1595.04	936.864	2905.46	1891.52	1429.01
	1731.42	1085.1		1778.86	871.639	2229.5	2448.89	343.912	3937.2	2520.04	4097.3	2193.92	1956.74	2276.93	2976.62	2437.03	3012.19	2887.67	3148.57	2721.65	2431.1	266.828	3913.48	1606.9	936.864	2923.25	1897.45	1429.01
	1737.35	1085.1		1778.86	871.639	2241.36	2472.61	343.912	3949.06	2543.76	4103.23	2193.92	1956.74	2288.79	2982.55	2442.96	3012.19	2893.6	3166.36	2721.65	2431.1	272.758	3925.34	1612.83	936.864	2929.18	1903.38	1440.87
	1737.35	1091.03		1790.71	877.569	2253.22	2484.47	355.771	3960.92	2555.62	4126.94	2199.85	1956.74	2300.65	2982.55	2448.89	3018.12	2893.6	3166.36	2733.51	2431.1	272.758	3937.2	1630.62	948.723	2935.11	1903.38	1446.8
	1743.28	1091.03		1790.71	877.569	2253.22	2514.12	355.771	3972.78	2579.34	4156.59	2205.78	1962.67	2300.65	2994.41	2454.82	3024.05	2899.53	3172.29	2745.37	2448.89	278.687	3943.13	1636.55	948.723	2935.11	1909.3	1446.8
	1743.28	1091.03		1790.71	883.498	2259.15	2514.12	355.771	3984.64	2597.13	4180.31	2217.64	1962.67	2306.58	3000.34	2460.75	3029.98	2905.46	3184.15	2757.23	2448.89	278.687	3943.13	1636.55	954.652	2941.04	1909.3	1452.73
	1743.28	1120.68		1796.64	889.428	2265.08	2531.9	355.771	4008.35	2614.92	4328.55	2223.57	1968.6	2318.44	3000.34	2460.75	3035.91	2911.39	3190.08	2757.23	2448.89	278.687	3943.13	1642.48	960.582	2946.97	1909.3	1458.66
	1743.28	1126.61		1796.64	889.428	2265.08	2537.83	361.701	4014.28	2614.92	4334.48	2229.5	1968.6	2324.37	3024.05	2466.68	3041.84	2911.39	3213.8	2763.16	2454.82	278.687	3966.85	1642.48	960.582	2958.83	1921.16	1464.59
	1743.28	1132.54		1796.64	895.357	2282.86	2543.76	367.63	4014.28	2626.78	4447.14	2235.43	1980.46	2354.02	3029.98	2490.4	3041.84	2911.39	3213.8	2769.08	2460.75	284.617	3978.71	1648.41	966.511	2964.76	1927.09	1470.52
	1749.21	1132.54		1802.57	895.357	2282.86	2567.48	367.63	4020.21	2632.71	4494.57	2241.36	1992.32	2365.88	3059.63	2496.33	3047.77	2917.32	3219.73	2775.01	2460.75	284.617	3990.57	1654.34	972.441	2970.69	1927.09	1476.45
	1755.14	1132.54		1802.57	901.287	2294.72	2573.41	367.63	4026.14	2638.64	5.92952	2247.29	2004.18	2371.81	3071.49	2502.26	3047.77	2923.25	3231.59	2775.01	2460.75	290.546	4032.07	1666.19	972.441	2994.41	1944.88	1476.45
	1755.14	1138.47		1802.57	907.216	2300.65	2579.34	367.63	4043.93	2638.64	5.92952	2253.22	2027.89	2389.6	3071.49	2502.26	3053.7	2923.25	3237.52	2775.01	2466.68	290.546	4038	1666.19	978.37	3006.27	1950.81	1482.38
	1755.14	1138.47		1802.57	907.216	2306.58	2585.27	373.56	4079.51	2650.49	5.92952	2276.93	2033.82	2407.38	3101.14	2514.12	3065.56	2929.18	3261.23	2804.66	2466.68	290.546	4043.93	1672.12	978.37	3006.27	1950.81	1494.24
	1755.14	1144.4		1808.5	913.146	2312.51	2585.27	373.56	4079.51	2662.35	5.92952	2282.86	2039.75	2407.38	3101.14	2525.97	3077.42	2935.11	3261.23	2804.66	2472.61	296.476	4055.79	1683.98	978.37	3012.19	1950.81	1500.17
	1761.07	1144.4		1808.5	913.146	2336.23	2626.78	379.489	4097.3	2662.35	5.92952	2282.86	2051.61	2413.31	3101.14	2525.97	3077.42	2935.11	3267.16	2804.66	2472.61	296.476	4055.79	1725.49	984.3	3018.12	1950.81	1500.17
	1761.07	1150.33		1808.5	913.146	2336.23	2626.78	379.489	4097.3	2662.35	5.92952	2294.72	2051.61	2413.31	3107.07	2549.69	3089.28	2941.04	3279.02	2804.66	2478.54	302.405	4061.72	1749.21	990.229	3018.12	1950.81	1500.17
	1767	1150.33		1814.43	919.075	2348.09	2632.71	379.489	4097.3	2668.28	5.92952	2300.65	2069.4	2413.31	3118.93	2555.62	3118.93	2964.76	3279.02	2810.59	2478.54	302.405	4079.51	1755.14	990.229	3018.12	1956.74	1500.17
	1767	1162.19		1814.43	925.005	2354.02	2638.64	379.489	4109.16	2680.14	5.92952	2300.65	2093.12	2413.31	3148.57	2561.55	3118.93	2970.69	3284.95	2834.31	2484.47	302.405	4103.23	1755.14	990.229	3024.05	1956.74	1506.1
	1784.78	1162.19		1820.36	925.005	2395.52	2674.21	379.489	4138.8	2692	17.7886	2371.81	2104.98	2442.96	3160.43	2591.2	3130.79	2994.41	3284.95	2840.24	2496.33	314.264	4132.87	1772.93	990.229	3059.63	1962.67	1512.03
	1796.64	1162.19		1820.36	925.005	2401.45	2674.21	385.419	4144.73	2715.72	29.6476	2377.74	2122.77	2442.96	3166.36	2591.2	3142.64	3018.12	3290.88	2840.24	2520.04	314.264	4144.73	1790.71	996.159	3059.63	1974.53	1512.03
	1796.64	1162.19		1820.36	925.005	2401.45	2692	385.419	4150.66	2763.16	29.6476	2383.67	2128.7	2442.96	3172.29	2597.13	3148.57	3029.98	3290.88	2852.1	2543.76	314.264	4144.73	1796.64	996.159	3065.56	1980.46	1523.89
	1802.57	1162.19		1826.29	930.934	2407.38	2715.72	385.419	4180.31	2780.94	35.5771	2395.52	2146.49	2442.96	3178.22	2608.99	3154.5	3029.98	3314.6	2863.96	2543.76	320.194	4209.96	1826.29	996.159	3065.56	1980.46	1553.53
	1802.57	1162.19		1826.29	930.934	2407.38	2733.51	385.419	4192.17	2786.87	41.5066	2437.03	2152.41	2454.82	3190.08	2626.78	3154.5	3047.77	3326.46	2863.96	2549.69	320.194	4239.6	1844.08	1002.09	3077.42	1986.39	1553.53
	1802.57	1168.11		1826.29	930.934	2407.38	2739.44	385.419	4198.1	2786.87	41.5066	2460.75	2152.41	2466.68	3190.08	2626.78	3154.5	3053.7	3344.25	2875.82	2561.55	320.194	4251.46	1861.87	1008.02	3077.42	1986.39	1559.46
	1808.5	1179.97		1826.29	930.934	2413.31	2739.44	391.348	4204.03	2792.8	47.4361	2472.61	2164.27	2472.61	3201.94	2638.64	3160.43	3053.7	3350.18	2875.82	2567.48	320.194	4257.39	1867.8	1008.02	3107.07	1986.39	1559.46
	1808.5	1179.97		1832.22	930.934	2413.31	2745.37	391.348	4204.03	2810.59	47.4361	2472.61	2176.13	2472.61	3219.73	2650.49	3178.22	3059.63	3356.11	2899.53	2573.41	320.194	4281.11	1873.73	1008.02	3124.86	1992.32	1571.32
	1814.43	1185.9		1832.22	936.864	2419.24	2792.8	391.348	4209.96	2822.45	47.4361	2478.54	2176.13	2478.54	3225.66	2650.49	3196.01	3071.49	3362.04	2905.46	2573.41	326.123	4281.11	1891.52	1013.95	3124.86	1992.32	1571.32
	1814.43	1185.9		1838.15	936.864	2419.24	2792.8	391.348	4221.82	2828.38	53.3657	2502.26	2176.13	2484.47	3261.23	2662.35	3231.59	3071.49	3362.04	2911.39	2585.27	326.123	4310.76	1891.52	1013.95	3130.79	1998.25	1577.25
	1820.36	1191.83		1838.15	936.864	2425.17	2792.8	391.348	4287.04	2840.24	53.3657	2508.19	2187.99	2484.47	3273.09	2668.28	3249.38	3083.35	3373.9	2917.32	2591.2	326.123	4322.62	1891.52	1013.95	3160.43	1998.25	1589.11
	1820.36	1191.83		1844.08	936.864	2425.17	2810.59	391.348	4287.04	2840.24	59.2952	2508.19	2193.92	2484.47	3296.81	2668.28	3249.38	3107.07	3385.75	2923.25	2614.92	326.123	4334.48	1903.38	1013.95	3160.43	2016.04	1595.04
	1826.29	1197.76		1844.08	936.864	2431.1	2816.52	391.348	4304.83	2863.96	59.2952	2514.12	2199.85	2496.33	3302.74	2680.14	3249.38	3107.07	3403.54	2952.9	2626.78	326.123	4375.98	1915.23	1019.88	3172.29	2021.97	1595.04
	1826.29	1197.76		1844.08	936.864	2454.82	2816.52	391.348	4310.76	2863.96	59.2952	2520.04	2199.85	2502.26	3302.74	2686.07	3261.23	3130.79	3403.54	2958.83	2632.71	332.053	4393.77	1927.09	1019.88	3172.29	2033.82	1600.97
	1826.29	1197.76		1850.01	942.793	2454.82	2816.52	391.348	4334.48	2899.53	71.1542	2520.04	2205.78	2508.19	3326.46	2692	3279.02	3136.71	3409.47	2988.48	2638.64	332.053	4405.63	1938.95	1025.81	3178.22	2039.75	1600.97
	1826.29	1197.76		1850.01	942.793	2478.54	2828.38	403.207	4352.27	2899.53	71.1542	2525.97	2211.71	2514.12	3338.32	2697.93	3279.02	3154.5	3409.47	3006.27	2650.49	332.053	4435.28	1938.95	1043.6	3190.08	2039.75	1606.9
	1832.22	1203.69		1850.01	948.723	2484.47	2834.31	403.207	4364.12	5.92952	71.1542	2537.83	2217.64	2520.04	3379.82	2703.86	3302.74	3154.5	3409.47	3029.98	2662.35	337.982	4447.14	1938.95	1055.45	3196.01	2045.68	1606.9
	1832.22	1203.69		1855.94	948.723	2490.4	2858.03	403.207	4423.42	5.92952	77.0837	2561.55	2223.57	2520.04	3397.61	2709.79	3308.67	3160.43	3421.33	3065.56	2662.35	337.982	4482.72	1950.81	1055.45	3201.94	2051.61	1612.83
	1832.22	1209.62		1861.87	954.652	2496.33	2887.67	403.207	4423.42	5.92952	77.0837	2567.48	2235.43	2525.97	3397.61	2739.44	3320.53	3160.43	3427.26	3071.49	2662.35	343.912	4488.64	1950.81	1055.45	3225.66	2057.54	1612.83
	1832.22	1209.62		1861.87	960.582	2508.19	2893.6	409.137	4423.42	5.92952	83.0132	2579.34	2235.43	2531.9	3403.54	2763.16	3320.53	3178.22	3450.98	3083.35	2668.28	343.912	4565.73	1962.67	1061.38	3243.45	2057.54	1618.76
	1844.08	1209.62		1861.87	966.511	2520.04	2899.53	409.137	4429.35	5.92952	83.0132	2585.27	2241.36	2549.69	3421.33	2769.08	3326.46	3184.15	3456.91	3095.21	2680.14	349.842	4583.52	1974.53	1061.38	3267.16	2063.47	1630.62
	1855.94	1209.62		1861.87	966.511	2543.76	2905.46	415.066	4447.14	5.92952	88.9428	2603.06	2241.36	2549.69	3439.12	2775.01	3403.54	3201.94	3462.84	3113	2686.07	349.842	4601.31	1974.53	1061.38	3273.09	2069.4	1636.55
	1861.87	1215.55		1861.87	966.511	2555.62	2911.39	415.066	4488.64	11.859	94.8723	2614.92	2241.36	2555.62	3480.63	2780.94	3415.4	3201.94	3462.84	3118.93	2703.86	349.842	4666.53	1980.46	1067.31	3279.02	2069.4	1636.55
	1861.87	1215.55		1867.8	966.511	2567.48	2935.11	415.066	4542.01	11.859	94.8723	2614.92	2241.36	2561.55	3486.56	2786.87	3427.26	3207.87	3474.7	3124.86	2703.86	349.842	4719.9	1980.46	1067.31	3290.88	2069.4	1636.55
	1867.8	1227.41		1867.8	972.441	2579.34	2935.11	415.066	4583.52	11.859	100.802	2638.64	2247.29	2591.2	3486.56	2798.73	3439.12	3219.73	3480.63	3124.86	2709.79	355.771	4856.27	1986.39	1067.31	3296.81	2075.33	1636.55
	1873.73	1227.41		1867.8	978.37	2668.28	2946.97	415.066	4589.45	17.7886	100.802	2650.49	2247.29	2603.06	3504.34	2798.73	3439.12	3219.73	3486.56	3166.36	2715.72	355.771	4885.92	1986.39	1073.24	3296.81	2081.26	1642.48
	1879.66	1233.34		1867.8	978.37	2668.28	2970.69	415.066	4636.88	29.6476	106.731	2650.49	2253.22	2603.06	3569.57	2804.66	3450.98	3225.66	3486.56	3166.36	2721.65	361.701	4980.79	2010.11	1079.17	3326.46	2087.19	1642.48
	1879.66	1233.34		1867.8	984.3	2674.21	2976.62	420.996	4648.74	35.5771	106.731	2715.72	2253.22	2614.92	3569.57	2828.38	3456.91	3231.59	3504.34	3190.08	2721.65	361.701	5010.44	2021.97	1079.17	3338.32	2087.19	1648.41
	1879.66	1239.27		1873.73	990.229	2680.14	2982.55	420.996	4690.25	35.5771	106.731	2739.44	2265.08	2620.85	3593.29	2863.96	3480.63	3231.59	3504.34	3196.01	2727.58	367.63	5010.44	2027.89	1079.17	3385.75	2093.12	1648.41
	1879.66	1239.27		1879.66	990.229	2692	2988.48	420.996	4696.18	41.5066	112.661	2739.44	2288.79	2638.64	3634.79	2863.96	3486.56	3243.45	3516.2	3196.01	2733.51	367.63	5158.68	2045.68	1085.1	3391.68	2093.12	1654.34
	1885.59	1245.2		1879.66	996.159	2697.93	2994.41	420.996	4702.11	41.5066	112.661	2763.16	2294.72	2656.42	3640.72	2863.96	3492.49	3243.45	3522.13	3207.87	2751.3	373.56	5164.61	2069.4	1091.03	3397.61	2093.12	1654.34
	1885.59	1245.2		1879.66	996.159	2703.86	2994.41	426.925	4719.9	41.5066	112.661	2769.08	2312.51	2656.42	3640.72	2899.53	3504.34	3243.45	3551.78	3213.8	2757.23	373.56	5212.05	2075.33	1102.89	3397.61	2134.63	1660.26
	1891.52	1245.2		1879.66	1002.09	2715.72	3000.34	432.855	4731.75	47.4361	112.661	2769.08	2318.44	2674.21	3646.65	2905.46	3504.34	3255.3	3569.57	3237.52	2763.16	379.489	5253.55	2081.26	1102.89	3397.61	2134.63	1660.26
	1891.52	1251.13		1885.59	1002.09	2739.44	3018.12	432.855	5.92952	47.4361	112.661	2780.94	2318.44	2686.07	3652.58	2923.25	3528.06	3273.09	3569.57	3284.95	2769.08	379.489	5544.1	2087.19	1108.82	3397.61	2134.63	1666.19
	1897.45	1251.13		1885.59	1008.02	2757.23	3024.05	438.784	5.92952	53.3657	112.661	2786.87	2324.37	2709.79	3658.51	2935.11	3533.99	3284.95	3575.5	3344.25	2769.08	379.489	5550.03	2093.12	1108.82	3409.47	2134.63	1672.12
	1897.45	1262.99		1885.59	1008.02	2775.01	3065.56	444.714	5.92952	53.3657	112.661	2798.73	2330.3	2715.72	3688.16	2935.11	3539.92	3284.95	3575.5	3350.18	2822.45	385.419	5555.96	2122.77	1114.75	3427.26	2134.63	1678.05
	1909.3	1268.92		1885.59	1008.02	2810.59	3071.49	444.714	5.92952	59.2952	118.59	2804.66	2354.02	2715.72	3711.88	2964.76	3551.78	3290.88	3575.5	3409.47	2834.31	385.419	5674.55	2128.7	1120.68	3439.12	2134.63	1683.98
	1921.16	1268.92		1885.59	1008.02	2810.59	3071.49	444.714	5.92952	59.2952	118.59	2804.66	2377.74	2727.58	3747.45	3006.27	3563.64	3332.39	3587.36	3421.33	2846.17	385.419	5.92952	2128.7	1120.68	3439.12	2140.56	1695.84
	1921.16	1268.92		1897.45	1008.02	2828.38	3083.35	444.714	5.92952	59.2952	118.59	2810.59	2383.67	2745.37	3765.24	3006.27	3569.57	3332.39	3593.29	3445.05	2846.17	385.419	53.3657	2158.34	1126.61	3474.7	2140.56	1701.77
	1921.16	1280.78		1897.45	1008.02	2840.24	3083.35	444.714	5.92952	59.2952	118.59	2816.52	2383.67	2745.37	3765.24	3047.77	3581.43	3344.25	3599.22	3445.05	2881.75	391.348	53.3657	2205.78	1138.47	3474.7	2146.49	1725.49
	1921.16	1286.71		1897.45	1008.02	2858.03	3083.35	444.714	5.92952	59.2952	118.59	2816.52	2389.6	2792.8	3788.96	3047.77	3581.43	3344.25	3611.08	3445.05	2893.6	391.348	71.1542	2247.29	1138.47	3516.2	2146.49	1731.42
	1921.16	1286.71		1897.45	1013.95	2917.32	3136.71	444.714	5.92952	59.2952	124.52	2840.24	2466.68	2798.73	3800.82	3053.7	3581.43	3350.18	3617.01	3468.77	2899.53	391.348	106.731	2265.08	1144.4	3522.13	2152.41	1731.42
	1921.16	1298.56		1897.45	1013.95	2941.04	3172.29	450.643	5.92952	59.2952	124.52	2846.17	2466.68	2804.66	3806.75	3059.63	3593.29	3362.04	3622.94	3486.56	2899.53	391.348	183.815	2282.86	1150.33	3522.13	2152.41	1731.42
	1927.09	1304.49		1903.38	1019.88	2958.83	3172.29	450.643	5.92952	59.2952	124.52	2846.17	2496.33	2822.45	3842.33	3071.49	3599.22	3362.04	3634.79	3522.13	2899.53	397.278	112.661	2288.79	1150.33	3528.06	2158.34	1731.42
	1927.09	1304.49		1903.38	1019.88	2958.83	3219.73	450.643	5.92952	65.2247	124.52	2852.1	2525.97	2840.24	3854.19	3071.49	3611.08	3373.9	3640.72	3522.13	2911.39	403.207	183.815	2294.72	1150.33	3539.92	2158.34	1737.35
	1933.02	1310.42		1903.38	1025.81	2976.62	3225.66	450.643	11.859	65.2247	124.52	2852.1	2549.69	2869.89	3860.12	3124.86	3617.01	3415.4	3646.65	3545.85	2911.39	403.207	189.745	2324.37	1150.33	3539.92	2158.34	1737.35
	1938.95	1310.42		1903.38	1025.81	2976.62	3237.52	450.643	11.859	65.2247	130.449	2863.96	2567.48	2881.75	3877.9	3130.79	3646.65	3421.33	3646.65	3563.64	2923.25	403.207	201.604	2324.37	1150.33	3575.5	2164.27	1743.28
	1938.95	1322.28		1903.38	1025.81	3053.7	3237.52	450.643	11.859	71.1542	130.449	2863.96	2573.41	2911.39	3883.83	3160.43	3676.3	3421.33	3652.58	3569.57	2923.25	403.207	391.348	2330.3	1168.11	3587.36	2170.2	1743.28
	1938.95	1322.28		1909.3	1025.81	3077.42	3249.38	456.573	17.7886	71.1542	130.449	2869.89	2585.27	2946.97	3883.83	3160.43	3700.02	3433.19	3658.51	3605.15	2958.83	403.207	296.476	2330.3	1168.11	3605.15	2170.2	1755.14
	1938.95	1322.28		1909.3	1025.81	3101.14	3255.3	456.573	17.7886	71.1542	130.449	2929.18	2662.35	2982.55	3883.83	3172.29	3705.95	3433.19	3664.44	3652.58	2970.69	409.137	201.604	2371.81	1168.11	3611.08	2170.2	1761.07
	1938.95	1334.14		1915.23	1031.74	3142.64	3261.23	456.573	17.7886	71.1542	136.379	2941.04	2668.28	3000.34	3913.48	3184.15	3717.81	3439.12	3682.23	3664.44	2970.69	409.137	231.251	2413.31	1174.04	3611.08	2176.13	1772.93
	1938.95	1334.14		1915.23	1031.74	3154.5	3290.88	456.573	23.7181	71.1542	136.379	2964.76	2692	3059.63	3913.48	3184.15	3723.74	3445.05	3717.81	3735.6	2988.48	409.137	249.04	2425.17	1185.9	3611.08	2176.13	1796.64
	1938.95	1334.14		1915.23	1031.74	3172.29	3338.32	456.573	29.6476	77.0837	136.379	3006.27	2727.58	3059.63	3931.27	3196.01	3735.6	3474.7	3717.81	3741.53	2988.48	409.137	171.956	2442.96	1185.9	3688.16	2176.13	1814.43
	1938.95	1334.14		1921.16	1031.74	3219.73	3350.18	462.502	35.5771	77.0837	142.308	3029.98	2769.08	3071.49	3949.06	3207.87	3777.1	3498.42	3717.81	3765.24	2994.41	409.137	213.463	2448.89	1197.76	3753.38	2199.85	1820.36
	1944.88	1334.14		1921.16	1031.74	3225.66	3362.04	462.502	47.4361	77.0837	142.308	3071.49	2769.08	3077.42	4002.42	3213.8	3824.54	3522.13	3753.38	3765.24	3024.05	409.137	403.207	2460.75	1197.76	3771.17	2205.78	1820.36
	1950.81	1334.14		1921.16	1031.74	3237.52	3385.75	462.502	59.2952	77.0837	142.308	3071.49	2798.73	3083.35	4020.21	3279.02	3824.54	3575.5	3806.75	3788.96	3024.05	415.066	207.533	2460.75	1203.69	3777.1	2211.71	1826.29
	1956.74	1346		1921.16	1037.67	3237.52	3415.4	468.432	65.2247	83.0132	142.308	3083.35	2834.31	3089.28	4038	3284.95	3824.54	3611.08	3812.68	3830.47	3029.98	415.066	171.956	2478.54	1215.55	3783.03	2217.64	1844.08
	1962.67	1346		1927.09	1037.67	3279.02	3427.26	468.432	65.2247	83.0132	148.238	3083.35	2840.24	3107.07	4067.65	3296.81	3848.26	3617.01	3830.47	3871.97	3041.84	415.066	183.815	2508.19	1227.41	3800.82	2217.64	1844.08
	1968.6	1346		1927.09	1037.67	3290.88	3433.19	468.432	77.0837	88.9428	148.238	3101.14	2846.17	3124.86	4091.37	3296.81	3877.9	3652.58	3866.05	3877.9	3059.63	420.996	231.251	2514.12	1227.41	3854.19	2223.57	1844.08
	1974.53	1346		1938.95	1037.67	3290.88	3433.19	468.432	77.0837	88.9428	148.238	3107.07	2852.1	3130.79	4233.68	3308.67	3960.92	3688.16	3866.05	3877.9	3059.63	426.925	201.604	2520.04	1239.27	3860.12	2223.57	1861.87
	1974.53	1346		1944.88	1043.6	3338.32	3445.05	468.432	83.0132	88.9428	148.238	3113	2863.96	3148.57	4322.62	3314.6	3960.92	3694.09	3883.83	3901.62	3065.56	432.855	249.04	2525.97	1239.27	3860.12	2223.57	1861.87
	1980.46	1351.93		1944.88	1049.52	3344.25	3450.98	468.432	88.9428	88.9428	148.238	3113	2917.32	3201.94	4399.7	3326.46	3996.49	3729.67	3913.48	3990.57	3071.49	432.855	183.815	2543.76	1245.2	3866.05	2241.36	1861.87
	1980.46	1351.93		1944.88	1055.45	3350.18	3456.91	474.361	88.9428	88.9428	148.238	3113	2958.83	3279.02	4435.28	3344.25	4002.42	3753.38	3972.78	4014.28	3077.42	432.855	201.604	2555.62	1251.13	3871.97	2241.36	1879.66
	1986.39	1351.93		1944.88	1055.45	3350.18	3510.27	480.291	100.802	88.9428	148.238	3148.57	3012.19	3308.67	4453.07	3362.04	4008.35	3765.24	3978.71	4014.28	3101.14	438.784	237.181	2561.55	1257.06	3913.48	2241.36	1879.66
	1986.39	1351.93		1944.88	1055.45	3367.97	3522.13	480.291	106.731	88.9428	154.167	3166.36	3018.12	3385.75	4482.72	3385.75	4014.28	3765.24	3978.71	4032.07	3148.57	438.784	183.815	2573.41	1257.06	3954.99	2271.01	1885.59
	1986.39	1351.93		1950.81	1061.38	3415.4	3539.92	480.291	112.661	88.9428	154.167	3219.73	3059.63	3528.06	4500.5	3397.61	4032.07	3771.17	3984.64	4055.79	3166.36	438.784	444.714	2573.41	1268.92	4049.86	2282.86	1885.59
	1986.39	1363.79		1974.53	1067.31	3433.19	3545.85	480.291	112.661	94.8723	154.167	3273.09	3065.56	3634.79	4547.94	3439.12	4085.44	3830.47	3990.57	4073.58	3172.29	438.784	207.533	2573.41	1274.85	4061.72	2288.79	1885.59
	1992.32	1369.72		1974.53	1067.31	3510.27	3551.78	486.22	112.661	94.8723	154.167	3290.88	3166.36	3705.95	4636.88	3462.84	4109.16	3842.33	4038	4085.44	3178.22	438.784	219.392	2579.34	1280.78	4067.65	2312.51	1885.59
	1992.32	1369.72		1980.46	1067.31	3528.06	3575.5	486.22	118.59	94.8723	160.097	3302.74	3196.01	3717.81	4636.88	3492.49	4121.01	3901.62	4126.94	4109.16	3190.08	438.784	201.604	2632.71	1280.78	4085.44	2324.37	1891.52
	1992.32	1369.72		1986.39	1067.31	3563.64	3581.43	492.15	118.59	94.8723	160.097	3379.82	3326.46	3765.24	4719.9	3539.92	4126.94	3966.85	4162.52	4162.52	3190.08	438.784	237.181	2674.21	1292.63	4085.44	2330.3	1891.52
	1992.32	1381.58		1986.39	1067.31	3622.94	3581.43	492.15	118.59	94.8723	160.097	3397.61	3338.32	3783.03	4856.27	3545.85	4132.87	4002.42	4174.38	4387.84	3391.68	438.784	260.899	2692	1298.56	4150.66	2348.09	1909.3
	1992.32	1381.58		1992.32	1073.24	3682.23	3717.81	498.079	124.52	94.8723	160.097	3480.63	3421.33	3836.4	4891.85	3557.71	4156.59	4026.14	4180.31	4518.29	3450.98	444.714	201.604	2692	1304.49	4174.38	2359.95	1933.02
	1998.25	1387.51		1998.25	1073.24	3747.45	3717.81	498.079	124.52	94.8723	166.026	3587.36	3456.91	3877.9	4927.43	3587.36	4156.59	4162.52	4209.96	4613.16	3486.56	444.714	320.194	2709.79	1304.49	4204.03	2359.95	1933.02
	1998.25	1387.51		1998.25	1073.24	3771.17	3729.67	504.009	124.52	100.802	166.026	3599.22	3462.84	4032.07	5134.96	3599.22	4221.82	4215.89	4292.97	4719.9	3533.99	456.573	254.969	2715.72	1304.49	4221.82	2359.95	1938.95
	1998.25	1393.44		2004.18	1073.24	3854.19	3759.31	504.009	130.449	100.802	166.026	3741.53	3492.49	4103.23	5146.82	3700.02	4257.39	4233.68	4304.83	5146.82	3539.92	456.573	225.322	2733.51	1310.42	4292.97	2371.81	1944.88
	2004.18	1393.44		2004.18	1073.24	3860.12	3777.1	504.009	130.449	100.802	166.026	3794.89	3510.27	4115.08	5265.41	3711.88	4459	4239.6	4310.76	5306.92	3557.71	456.573	213.463	2733.51	1310.42	4328.55	2383.67	1950.81
	2010.11	1393.44		2010.11	1085.1	3913.48	3777.1	504.009	130.449	106.731	166.026	3842.33	3581.43	4150.66	5277.27	3741.53	4512.36	4316.69	4316.69	5318.78	3634.79	456.573	278.687	2757.23	1310.42	4334.48	2395.52	1956.74
	2010.11	1399.37		2010.11	1085.1	3937.2	3788.96	504.009	130.449	106.731	171.956	3883.83	3711.88	4186.24	5277.27	3771.17	4524.22	4358.2	4447.14	5502.59	3652.58	462.502	343.912	2780.94	1316.35	4370.05	2401.45	1962.67
	2010.11	1405.3		2010.11	1085.1	3960.92	3794.89	504.009	130.449	106.731	171.956	3931.27	3771.17	4447.14	5318.78	3777.1	4583.52	4381.91	4530.15	5668.62	3682.23	462.502	468.432	2798.73	1316.35	4393.77	2401.45	1974.53
	2010.11	1405.3		2016.04	1085.1	4020.21	3800.82	504.009	130.449	106.731	177.886	4014.28	3836.4	5401.79	5348.42	3931.27	4654.67	4796.98	4791.05	5763.49	3711.88	474.361	515.868	2798.73	1322.28	4565.73	2401.45	1980.46
	2010.11	1405.3		2016.04	1085.1	4061.72	3877.9	504.009	136.379	112.661	177.886	4014.28	3984.64	5988.81	5555.96	4038	4814.77	4802.91	5200.19	5864.29	3788.96	474.361	272.758	2804.66	1322.28	5016.37	2401.45	1980.46
	2016.04	1411.23		2016.04	1091.03	4091.37	4186.24	509.938	136.379	112.661	177.886	5123.1	4387.84	8977.29	5710.13	4767.33	5223.9	4903.71	5561.89	6368.3	4233.68	474.361	379.489	2840.24	1322.28	5034.16	2407.38	1992.32
	2016.04	1411.23		2016.04	1091.03	4109.16	4186.24	509.938	136.379	112.661	177.886	5123.1	4879.99	9825.21	5781.28	4785.12	5692.34	5467.01	5793.14	6540.26	4263.32	474.361	296.476	2852.1	1328.21	5253.55	2413.31	1998.25
	2016.04	1417.15		2016.04	1091.03	4144.73	4251.46	509.938	142.308	112.661	177.886	5182.4	17.7886	5.92952	6765.58	4808.84	6059.97	5668.62	7228.08	7002.76	4346.34	480.291	415.066	2869.89	1328.21	6801.16	2419.24	1998.25
	2021.97	1417.15		2021.97	1096.96	4174.38	4275.18	515.868	142.308	112.661	177.886	5.92952	41.5066	5.92952	5.92952	5.92952	5.92952	5.92952	59.2952	5.92952	5.92952	492.15	249.04	2881.75	1334.14	53.3657	2419.24	1998.25
	2021.97	1417.15		2027.89	1096.96	5.92952	5.92952	515.868	142.308	112.661	177.886	17.7886	53.3657	5.92952	11.859	5.92952	11.859	5.92952	112.661	5.92952	29.6476	492.15	290.546	2887.67	1334.14	65.2247	2431.1	2004.18
	2027.89	1417.15		2033.82	1102.89	5.92952	5.92952	515.868	148.238	118.59	183.815	23.7181	53.3657	11.859	11.859	5.92952	11.859	59.2952	136.379	5.92952	94.8723	492.15	337.982	2917.32	1334.14	112.661	2437.03	2016.04
	2027.89	1423.08		2033.82	1102.89	23.7181	5.92952	521.798	148.238	118.59	183.815	41.5066	53.3657	23.7181	11.859	5.92952	29.6476	88.9428	160.097	29.6476	100.802	492.15	254.969	2923.25	1346	112.661	2437.03	2016.04
	2027.89	1423.08		2039.75	1114.75	29.6476	5.92952	527.727	154.167	118.59	183.815	47.4361	53.3657	35.5771	11.859	17.7886	83.0132	112.661	183.815	71.1542	106.731	498.079	243.11	2946.97	1346	130.449	2448.89	2021.97
	2027.89	1429.01		2045.68	1114.75	29.6476	5.92952	527.727	154.167	118.59	183.815	47.4361	59.2952	47.4361	77.0837	83.0132	94.8723	124.52	183.815	112.661	118.59	498.079	320.194	2958.83	1346	148.238	2448.89	2021.97
	2033.82	1429.01		2045.68	1114.75	35.5771	11.859	527.727	160.097	118.59	183.815	47.4361	59.2952	53.3657	106.731	100.802	94.8723	130.449	195.674	136.379	118.59	498.079	415.066	2964.76	1351.93	171.956	2454.82	2039.75
	2045.68	1429.01		2045.68	1114.75	41.5066	11.859	527.727	160.097	118.59	189.745	53.3657	65.2247	53.3657	112.661	106.731	106.731	136.379	201.604	136.379	124.52	498.079	308.335	3012.19	1369.72	177.886	2460.75	2045.68
	2045.68	1434.94		2051.61	1120.68	41.5066	35.5771	527.727	160.097	118.59	189.745	59.2952	65.2247	59.2952	112.661	106.731	106.731	136.379	201.604	136.379	124.52	498.079	444.714	3029.98	1375.65	189.745	2466.68	2051.61
	2045.68	1434.94		2051.61	1126.61	53.3657	35.5771	533.657	166.026	124.52	189.745	65.2247	71.1542	59.2952	124.52	106.731	118.59	136.379	213.463	142.308	130.449	504.009	486.22	3077.42	1375.65	189.745	2472.61	2057.54
	2051.61	1446.8		2057.54	1126.61	53.3657	47.4361	533.657	166.026	124.52	195.674	71.1542	71.1542	65.2247	130.449	124.52	130.449	136.379	213.463	142.308	130.449	504.009	397.278	3077.42	1375.65	195.674	2484.47	2057.54
	2051.61	1446.8		2057.54	1126.61	59.2952	59.2952	533.657	166.026	124.52	195.674	71.1542	77.0837	65.2247	130.449	136.379	148.238	136.379	219.392	142.308	130.449	504.009	385.419	3089.28	1387.51	201.604	2496.33	2069.4
	2051.61	1446.8		2057.54	1132.54	59.2952	59.2952	533.657	171.956	124.52	195.674	83.0132	83.0132	65.2247	136.379	136.379	154.167	142.308	219.392	142.308	142.308	509.938	569.234	3089.28	1387.51	201.604	2496.33	2069.4
	2063.47	1452.73		2057.54	1138.47	59.2952	65.2247	539.586	171.956	130.449	195.674	88.9428	83.0132	71.1542	136.379	136.379	154.167	142.308	219.392	166.026	148.238	509.938	349.842	3107.07	1393.44	201.604	2496.33	2069.4
	2069.4	1452.73		2057.54	1144.4	65.2247	71.1542	539.586	177.886	130.449	195.674	94.8723	83.0132	71.1542	142.308	166.026	166.026	148.238	225.322	177.886	148.238	515.868	551.445	3148.57	1393.44	207.533	2514.12	2075.33
	2069.4	1452.73		2063.47	1144.4	65.2247	77.0837	539.586	177.886	130.449	201.604	94.8723	88.9428	71.1542	148.238	171.956	166.026	148.238	225.322	183.815	154.167	515.868	278.687	3160.43	1405.3	213.463	2520.04	2081.26
	2069.4	1452.73		2069.4	1144.4	71.1542	77.0837	539.586	177.886	130.449	201.604	94.8723	88.9428	77.0837	160.097	183.815	166.026	148.238	225.322	183.815	154.167	521.798	266.828	3166.36	1405.3	219.392	2525.97	2087.19
	2075.33	1452.73		2069.4	1144.4	71.1542	83.0132	539.586	177.886	130.449	201.604	94.8723	88.9428	77.0837	166.026	183.815	166.026	148.238	225.322	183.815	154.167	521.798	355.771	3172.29	1405.3	219.392	2537.83	2104.98
	2075.33	1452.73		2069.4	1150.33	77.0837	88.9428	545.516	183.815	136.379	201.604	94.8723	88.9428	83.0132	171.956	189.745	171.956	154.167	237.181	189.745	160.097	527.727	664.106	3201.94	1405.3	219.392	2543.76	2116.84
	2081.26	1458.66		2069.4	1150.33	83.0132	88.9428	545.516	183.815	136.379	207.533	94.8723	94.8723	83.0132	171.956	195.674	171.956	160.097	237.181	189.745	160.097	527.727	343.912	3231.59	1411.23	225.322	2549.69	2122.77
	2081.26	1458.66		2069.4	1150.33	83.0132	88.9428	545.516	183.815	136.379	207.533	100.802	94.8723	83.0132	171.956	201.604	171.956	160.097	237.181	201.604	166.026	527.727	385.419	3243.45	1411.23	225.322	2555.62	2152.41
	2081.26	1464.59		2069.4	1150.33	83.0132	94.8723	551.445	183.815	142.308	207.533	100.802	94.8723	88.9428	171.956	201.604	177.886	166.026	243.11	201.604	166.026	533.657	610.74	3267.16	1417.15	237.181	2573.41	2176.13
	2087.19	1464.59		2075.33	1156.26	88.9428	100.802	551.445	189.745	148.238	207.533	100.802	94.8723	88.9428	177.886	207.533	177.886	171.956	249.04	201.604	166.026	533.657	361.701	3273.09	1429.01	237.181	2579.34	2176.13
	2087.19	1464.59		2075.33	1156.26	88.9428	100.802	551.445	189.745	148.238	207.533	100.802	100.802	88.9428	177.886	207.533	183.815	177.886	249.04	207.533	166.026	533.657	314.264	3296.81	1434.94	237.181	2579.34	2182.06
	2093.12	1470.52		2081.26	1156.26	88.9428	100.802	551.445	195.674	148.238	213.463	106.731	100.802	100.802	183.815	213.463	189.745	177.886	254.969	213.463	166.026	539.586	314.264	3308.67	1440.87	243.11	2585.27	2193.92
	2093.12	1470.52		2081.26	1162.19	94.8723	100.802	551.445	195.674	148.238	213.463	106.731	100.802	100.802	183.815	219.392	195.674	177.886	260.899	219.392	171.956	539.586	509.938	3326.46	1458.66	249.04	2585.27	2193.92
	2099.05	1470.52		2081.26	1162.19	94.8723	106.731	557.375	195.674	148.238	213.463	106.731	100.802	100.802	189.745	219.392	195.674	183.815	260.899	225.322	171.956	539.586	450.643	3326.46	1470.52	254.969	2597.13	2199.85
	2110.91	1476.45		2081.26	1162.19	94.8723	106.731	557.375	195.674	148.238	213.463	106.731	106.731	106.731	195.674	225.322	201.604	183.815	260.899	237.181	171.956	539.586	634.458	3450.98	1470.52	254.969	2603.06	2211.71
	2116.84	1482.38		2087.19	1168.11	94.8723	106.731	557.375	201.604	148.238	219.392	112.661	106.731	106.731	195.674	225.322	201.604	189.745	260.899	249.04	183.815	545.516	349.842	3492.49	1476.45	254.969	2620.85	2217.64
	2128.7	1482.38		2087.19	1168.11	94.8723	112.661	557.375	201.604	154.167	219.392	112.661	112.661	106.731	207.533	225.322	201.604	195.674	266.828	249.04	183.815	545.516	533.657	3510.27	1494.24	278.687	2644.56	2235.43
	2128.7	1482.38		2093.12	1168.11	94.8723	112.661	563.304	207.533	154.167	225.322	112.661	112.661	106.731	207.533	225.322	207.533	201.604	272.758	249.04	183.815	551.445	420.996	3593.29	1506.1	278.687	2650.49	2247.29
	2128.7	1482.38		2093.12	1168.11	100.802	112.661	563.304	207.533	154.167	225.322	112.661	112.661	106.731	213.463	225.322	207.533	201.604	272.758	254.969	189.745	551.445	266.828	3605.15	1506.1	284.617	2674.21	2247.29
	2134.63	1488.31		2093.12	1168.11	100.802	112.661	563.304	207.533	154.167	225.322	112.661	112.661	112.661	213.463	225.322	213.463	201.604	272.758	254.969	189.745	557.375	397.278	3700.02	1512.03	290.546	2680.14	2247.29
	2140.56	1494.24		2093.12	1174.04	106.731	112.661	569.234	207.533	160.097	225.322	118.59	112.661	112.661	213.463	231.251	213.463	213.463	278.687	260.899	189.745	557.375	326.123	3705.95	1517.96	296.476	2686.07	2253.22
	2152.41	1494.24		2093.12	1174.04	112.661	118.59	569.234	207.533	160.097	237.181	118.59	112.661	112.661	219.392	237.181	213.463	213.463	284.617	266.828	189.745	557.375	450.643	3741.53	1535.74	296.476	2686.07	2253.22
	2152.41	1494.24		2093.12	1179.97	112.661	118.59	575.163	207.533	160.097	243.11	124.52	112.661	112.661	219.392	243.11	213.463	219.392	284.617	266.828	195.674	557.375	480.291	3741.53	1541.67	296.476	2686.07	2265.08
	2158.34	1500.17		2099.05	1185.9	112.661	118.59	575.163	213.463	166.026	243.11	124.52	112.661	112.661	225.322	243.11	219.392	219.392	284.617	272.758	195.674	557.375	361.701	3842.33	1541.67	302.405	2692	2282.86
	2158.34	1500.17		2099.05	1185.9	112.661	118.59	575.163	213.463	166.026	249.04	124.52	118.59	112.661	237.181	243.11	219.392	225.322	290.546	272.758	195.674	557.375	391.348	3877.9	1541.67	308.335	2692	2282.86
	2164.27	1500.17		2099.05	1185.9	118.59	124.52	575.163	213.463	166.026	249.04	124.52	118.59	112.661	237.181	243.11	219.392	225.322	296.476	272.758	195.674	563.304	681.894	3895.69	1541.67	308.335	2703.86	2294.72
	2170.2	1500.17		2099.05	1191.83	118.59	124.52	581.093	213.463	166.026	249.04	124.52	118.59	112.661	237.181	243.11	225.322	225.322	296.476	278.687	195.674	563.304	687.824	3925.34	1559.46	320.194	2721.65	2306.58
	2170.2	1500.17		2104.98	1191.83	118.59	130.449	581.093	213.463	166.026	249.04	124.52	118.59	118.59	249.04	249.04	231.251	225.322	302.405	278.687	195.674	563.304	308.335	3937.2	1559.46	320.194	2727.58	2312.51
	2170.2	1506.1		2110.91	1191.83	118.59	130.449	587.022	219.392	171.956	249.04	124.52	118.59	124.52	249.04	249.04	231.251	231.251	308.335	278.687	201.604	563.304	415.066	3972.78	1565.39	320.194	2769.08	2324.37
	2170.2	1512.03		2110.91	1197.76	124.52	130.449	587.022	219.392	171.956	254.969	124.52	124.52	124.52	254.969	254.969	231.251	231.251	308.335	290.546	201.604	563.304	379.489	4109.16	1565.39	320.194	2769.08	2336.23
	2170.2	1512.03		2116.84	1203.69	124.52	136.379	587.022	219.392	171.956	260.899	130.449	124.52	124.52	254.969	254.969	231.251	237.181	314.264	290.546	201.604	569.234	438.784	4115.08	1565.39	326.123	2780.94	2342.16
	2176.13	1512.03		2116.84	1203.69	124.52	136.379	587.022	225.322	171.956	260.899	130.449	124.52	130.449	260.899	254.969	237.181	237.181	314.264	302.405	201.604	569.234	480.291	4156.59	1571.32	326.123	2792.8	2342.16
	2176.13	1512.03		2122.77	1203.69	124.52	142.308	592.952	225.322	171.956	260.899	130.449	124.52	130.449	260.899	260.899	237.181	243.11	314.264	302.405	201.604	575.163	349.842	4245.53	1571.32	326.123	2798.73	2348.09
	2176.13	1517.96		2128.7	1203.69	124.52	142.308	598.881	231.251	171.956	260.899	136.379	130.449	130.449	266.828	260.899	237.181	249.04	320.194	302.405	201.604	575.163	504.009	4251.46	1571.32	326.123	2804.66	2348.09
	2176.13	1517.96		2128.7	1209.62	124.52	142.308	598.881	231.251	171.956	260.899	136.379	130.449	130.449	272.758	260.899	237.181	249.04	320.194	302.405	207.533	581.093	492.15	4257.39	1589.11	326.123	2804.66	2359.95
	2182.06	1517.96		2128.7	1209.62	130.449	142.308	604.811	231.251	177.886	260.899	136.379	130.449	130.449	272.758	260.899	237.181	249.04	326.123	308.335	207.533	581.093	492.15	4287.04	1600.97	343.912	2834.31	2359.95
	2187.99	1517.96		2128.7	1209.62	130.449	148.238	610.74	231.251	177.886	266.828	136.379	130.449	136.379	272.758	266.828	243.11	249.04	326.123	308.335	207.533	581.093	320.194	4459	1600.97	343.912	2834.31	2359.95
	2193.92	1523.89		2134.63	1215.55	130.449	148.238	610.74	231.251	177.886	266.828	136.379	130.449	136.379	272.758	266.828	243.11	254.969	326.123	308.335	207.533	587.022	462.502	4482.72	1612.83	343.912	2840.24	2359.95
	2199.85	1523.89		2134.63	1215.55	136.379	148.238	610.74	237.181	177.886	272.758	136.379	130.449	136.379	278.687	266.828	249.04	254.969	332.053	314.264	207.533	592.952	711.542	4547.94	1654.34	349.842	2846.17	2365.88
	2199.85	1523.89		2134.63	1215.55	136.379	154.167	622.599	237.181	183.815	272.758	142.308	136.379	136.379	278.687	266.828	254.969	254.969	332.053	314.264	213.463	598.881	504.009		1660.26	355.771	2846.17	2365.88
	2205.78	1523.89		2140.56	1221.48	136.379	154.167	622.599	237.181	183.815	272.758	142.308	136.379	136.379	284.617	272.758	254.969	266.828	337.982	314.264	213.463	598.881	337.982		1660.26	355.771	2852.1	2365.88
	2211.71	1529.82		2140.56	1227.41	136.379	160.097	622.599	243.11	183.815	272.758	142.308	136.379	142.308	284.617	272.758	254.969	272.758	337.982	314.264	213.463	610.74	515.868		1666.19	355.771	2893.6	2371.81
	2211.71	1529.82		2146.49	1227.41	136.379	160.097	622.599	243.11	183.815	272.758	142.308	136.379	142.308	284.617	272.758	254.969	272.758	337.982	314.264	213.463	616.67	557.375		1666.19	355.771	2899.53	2371.81
	2211.71	1535.74		2146.49	1227.41	136.379	160.097	628.529	249.04	183.815	272.758	142.308	142.308	148.238	284.617	272.758	260.899	272.758	343.912	320.194	213.463	616.67	450.643		1672.12	361.701	2905.46	2377.74
	2217.64	1535.74		2152.41	1227.41	136.379	166.026	628.529	249.04	183.815	272.758	148.238	142.308	148.238	284.617	278.687	266.828	272.758	349.842	320.194	219.392	616.67	498.079		1678.05	361.701	2923.25	2377.74
	2223.57	1541.67		2152.41	1227.41	136.379	166.026	634.458	254.969	189.745	278.687	148.238	142.308	148.238	284.617	278.687	272.758	284.617	355.771	326.123	225.322	622.599	343.912		1683.98	361.701	2935.11	2377.74
	2223.57	1541.67		2158.34	1233.34	136.379	171.956	634.458	254.969	189.745	278.687	148.238	142.308	154.167	290.546	278.687	272.758	284.617	355.771	326.123	225.322	622.599	450.643		1695.84	367.63	2946.97	2389.6
	2229.5	1541.67		2158.34	1233.34	142.308	171.956	640.388	254.969	189.745	278.687	148.238	142.308	154.167	290.546	278.687	272.758	284.617	361.701	326.123	225.322	628.529	373.56		1719.56	367.63	2952.9	2395.52
	2235.43	1541.67		2158.34	1233.34	142.308	171.956	640.388	254.969	189.745	278.687	148.238	148.238	154.167	296.476	284.617	272.758	290.546	361.701	326.123	225.322	634.458	355.771		1725.49	367.63	2952.9	2407.38
	2235.43	1541.67		2164.27	1239.27	142.308	177.886	640.388	260.899	195.674	278.687	148.238	148.238	154.167	302.405	284.617	272.758	290.546	361.701	332.053	231.251	634.458	616.67		1725.49	367.63	2958.83	2442.96
	2235.43	1547.6		2164.27	1239.27	142.308	177.886	646.317	260.899	195.674	278.687	148.238	148.238	160.097	308.335	284.617	278.687	302.405	367.63	332.053	231.251	640.388	758.978		1731.42	367.63	3000.34	2448.89
	2235.43	1547.6		2164.27	1239.27	142.308	177.886	652.247	266.828	195.674	278.687	148.238	148.238	160.097	308.335	284.617	278.687	302.405	367.63	332.053	231.251	640.388	355.771		1737.35	373.56	3012.19	2454.82
	2235.43	1553.53		2170.2	1251.13	148.238	183.815	652.247	266.828	201.604	278.687	148.238	154.167	160.097	314.264	290.546	278.687	302.405	373.56	332.053	231.251	640.388	468.432		1743.28	379.489	3018.12	2466.68
	2241.36	1559.46		2176.13	1251.13	148.238	183.815	658.176	266.828	201.604	284.617	148.238	154.167	166.026	314.264	296.476	278.687	302.405	373.56	332.053	231.251	646.317	409.137		1743.28	379.489	3053.7	2466.68
	2247.29	1559.46		2182.06	1251.13	148.238	183.815	658.176	272.758	201.604	284.617	154.167	154.167	166.026	314.264	302.405	278.687	308.335	379.489	343.912	231.251	646.317	670.035		1749.21	379.489	3071.49	2466.68
	2265.08	1571.32		2187.99	1251.13	148.238	183.815	658.176	272.758	201.604	290.546	154.167	154.167	166.026	314.264	302.405	290.546	308.335	379.489	343.912	231.251	646.317	681.894		1755.14	379.489	3077.42	2478.54
	2265.08	1571.32		2193.92	1257.06	148.238	183.815	664.106	278.687	201.604	290.546	154.167	154.167	171.956	320.194	308.335	290.546	314.264	379.489	349.842	237.181	652.247	367.63		1761.07	379.489	3077.42	2484.47
	2271.01	1571.32		2193.92	1257.06	148.238	189.745	664.106	278.687	207.533	296.476	154.167	154.167	171.956	320.194	308.335	296.476	320.194	379.489	349.842	237.181	652.247	468.432		1761.07	385.419	3118.93	2484.47
	2271.01	1571.32		2193.92	1268.92	148.238	189.745	664.106	278.687	207.533	296.476	154.167	154.167	171.956	326.123	308.335	296.476	320.194	385.419	349.842	237.181	652.247	782.696		1772.93	385.419	3124.86	2490.4
	2276.93	1577.25		2193.92	1268.92	154.167	189.745	664.106	278.687	207.533	296.476	160.097	160.097	171.956	332.053	314.264	296.476	320.194	391.348	367.63	237.181	652.247	729.331		1772.93	385.419	3142.64	2496.33
	2288.79	1577.25		2193.92	1274.85	154.167	189.745	670.035	284.617	213.463	296.476	160.097	160.097	171.956	332.053	314.264	296.476	320.194	391.348	367.63	243.11	658.176	426.925		1778.86	391.348	3148.57	2520.04
	2294.72	1577.25		2193.92	1274.85	154.167	189.745	670.035	284.617	213.463	302.405	160.097	160.097	171.956	332.053	320.194	296.476	326.123	391.348	367.63	243.11	658.176	521.798		1784.78	391.348	3148.57	2520.04
	2294.72	1583.18		2199.85	1274.85	154.167	189.745	681.894	290.546	213.463	308.335	166.026	160.097	177.886	332.053	326.123	302.405	326.123	391.348	373.56	243.11	664.106	444.714		1784.78	391.348	3196.01	2520.04
	2300.65	1600.97		2199.85	1280.78	154.167	189.745	687.824	296.476	219.392	308.335	166.026	166.026	177.886	337.982	332.053	302.405	326.123	391.348	373.56	243.11	664.106	551.445		1790.71	397.278	3219.73	2520.04
	2300.65	1600.97		2199.85	1280.78	154.167	195.674	687.824	296.476	219.392	308.335	166.026	166.026	177.886	337.982	332.053	302.405	326.123	397.278	373.56	243.11	664.106	610.74		1808.5	397.278	3219.73	2520.04
	2306.58	1600.97		2205.78	1286.71	160.097	195.674	687.824	296.476	219.392	308.335	166.026	166.026	183.815	337.982	332.053	308.335	332.053	403.207	373.56	243.11	664.106	462.502		1838.15	397.278	3243.45	2531.9
	2318.44	1600.97		2211.71	1292.63	160.097	201.604	687.824	296.476	219.392	308.335	166.026	166.026	183.815	337.982	332.053	308.335	332.053	403.207	379.489	249.04	670.035	747.119		1838.15	403.207	3243.45	2537.83
	2324.37	1606.9		2211.71	1292.63	160.097	207.533	687.824	302.405	219.392	308.335	171.956	166.026	183.815	343.912	332.053	308.335	332.053	403.207	379.489	249.04	670.035	717.472		1844.08	403.207	3255.3	2549.69
	2324.37	1606.9		2217.64	1292.63	160.097	213.463	693.754	302.405	219.392	314.264	171.956	166.026	183.815	343.912	332.053	308.335	337.982	409.137	379.489	249.04	670.035	610.74		1850.01	403.207	3261.23	2549.69
	2330.3	1606.9		2223.57	1298.56	166.026	213.463	693.754	302.405	219.392	314.264	177.886	166.026	183.815	343.912	337.982	314.264	337.982	409.137	385.419	249.04	670.035	504.009		1855.94	409.137	3308.67	2549.69
	2336.23	1612.83		2223.57	1298.56	166.026	213.463	705.613	314.264	225.322	314.264	177.886	166.026	189.745	349.842	337.982	314.264	343.912	409.137	391.348	249.04	675.965	581.093		1861.87	409.137	3338.32	2549.69
	2342.16	1612.83		2223.57	1304.49	166.026	219.392	705.613	314.264	225.322	314.264	177.886	171.956	189.745	349.842	337.982	314.264	349.842	415.066	391.348	249.04	687.824	444.714		1861.87	415.066	3362.04	2567.48
	2342.16	1612.83		2223.57	1310.42	166.026	219.392	705.613	314.264	225.322	314.264	177.886	171.956	189.745	349.842	337.982	320.194	349.842	415.066	397.278	254.969	687.824	628.529		1873.73	415.066	3362.04	2567.48
	2342.16	1624.69		2229.5	1310.42	166.026	219.392	705.613	314.264	225.322	314.264	183.815	171.956	189.745	349.842	349.842	326.123	349.842	420.996	397.278	254.969	699.683	438.784		1873.73	420.996	3415.4	2567.48
	2348.09	1630.62		2229.5	1310.42	166.026	219.392	711.542	320.194	225.322	314.264	183.815	171.956	189.745	349.842	349.842	326.123	349.842	426.925	397.278	254.969	699.683	426.925		1885.59	420.996	3421.33	2567.48
	2359.95	1630.62		2229.5	1310.42	171.956	219.392	711.542	320.194	231.251	320.194	183.815	171.956	189.745	355.771	355.771	326.123	355.771	438.784	397.278	254.969	699.683	456.573		1885.59	432.855	3433.19	2585.27
	2359.95	1630.62		2235.43	1316.35	171.956	225.322	711.542	326.123	231.251	320.194	189.745	177.886	195.674	355.771	355.771	332.053	355.771	438.784	397.278	254.969	705.613	533.657		1885.59	432.855	3498.42	2585.27
	2365.88	1630.62		2241.36	1316.35	171.956	225.322	711.542	326.123	237.181	320.194	189.745	177.886	195.674	355.771	355.771	332.053	355.771	438.784	397.278	254.969	711.542	1073.24		1885.59	438.784	3504.34	2591.2
	2371.81	1630.62		2247.29	1316.35	171.956	225.322	717.472	326.123	237.181	320.194	189.745	177.886	195.674	361.701	355.771	332.053	355.771	438.784	403.207	254.969	711.542	450.643		1897.45	438.784	3533.99	2597.13
	2377.74	1636.55		2247.29	1316.35	171.956	225.322	717.472	332.053	237.181	320.194	189.745	177.886	195.674	361.701	355.771	332.053	361.701	450.643	403.207	254.969	717.472	486.22		1897.45	438.784	3557.71	2597.13
	2383.67	1636.55		2253.22	1322.28	171.956	231.251	717.472	332.053	237.181	320.194	189.745	177.886	201.604	361.701	361.701	337.982	367.63	450.643	403.207	254.969	723.401	474.361		1903.38	444.714	3563.64	2603.06
	2389.6	1636.55		2253.22	1328.21	171.956	231.251	717.472	332.053	243.11	326.123	189.745	177.886	201.604	367.63	361.701	343.912	367.63	450.643	409.137	260.899	729.331	575.163		1903.38	444.714	3569.57	2603.06
	2395.52	1642.48		2253.22	1334.14	177.886	231.251	723.401	332.053	249.04	326.123	195.674	177.886	201.604	367.63	367.63	343.912	367.63	456.573	409.137	260.899	729.331	575.163		1909.3	450.643	3640.72	2608.99
	2395.52	1642.48		2259.15	1334.14	177.886	231.251	735.26	332.053	249.04	332.053	195.674	177.886	201.604	367.63	367.63	343.912	367.63	456.573	409.137	260.899	729.331	521.798		1921.16	456.573	3711.88	2614.92
	2401.45	1648.41		2259.15	1334.14	177.886	237.181	735.26	337.982	249.04	332.053	195.674	177.886	201.604	367.63	367.63	343.912	373.56	462.502	409.137	260.899	735.26	498.079		1927.09	456.573	3741.53	2614.92
	2401.45	1648.41		2265.08	1340.07	177.886	237.181	735.26	337.982	249.04	332.053	201.604	177.886	207.533	367.63	367.63	349.842	373.56	468.432	409.137	266.828	735.26	391.348		1933.02	456.573	3842.33	2626.78
	2401.45	1648.41		2265.08	1346	183.815	237.181	735.26	337.982	249.04	332.053	201.604	177.886	207.533	373.56	367.63	349.842	379.489	468.432	409.137	266.828	741.19	664.106		1938.95	456.573	3877.9	2632.71
	2407.38	1648.41		2265.08	1346	183.815	243.11	741.19	343.912	254.969	337.982	201.604	183.815	207.533	373.56	373.56	349.842	379.489	468.432	415.066	266.828	741.19	397.278		1938.95	462.502	3943.13	2644.56
	2419.24	1648.41		2265.08	1346	183.815	243.11	741.19	343.912	254.969	337.982	201.604	183.815	213.463	379.489	373.56	349.842	379.489	474.361	420.996	266.828	747.119	504.009		1944.88	462.502	4132.87	2644.56
	2419.24	1654.34		2271.01	1351.93	189.745	243.11	741.19	343.912	254.969	337.982	201.604	183.815	213.463	379.489	385.419	355.771	385.419	474.361	426.925	266.828	747.119	581.093		1944.88	462.502	4162.52	2644.56
	2431.1	1654.34		2271.01	1351.93	189.745	243.11	753.049	349.842	254.969	343.912	201.604	183.815	213.463	385.419	391.348	355.771	385.419	474.361	426.925	272.758	747.119	498.079		1956.74	462.502	4180.31	2644.56
	2437.03	1654.34		2276.93	1357.86	189.745	243.11	770.837	355.771	254.969	343.912	201.604	183.815	219.392	385.419	397.278	355.771	385.419	486.22	426.925	272.758	753.049	705.613		1956.74	468.432	4192.17	2644.56
	2437.03	1660.26		2288.79	1357.86	195.674	243.11	770.837	355.771	254.969	343.912	207.533	189.745	225.322	391.348	397.278	355.771	391.348	492.15	426.925	272.758	753.049	646.317		1980.46	468.432	4275.18	2650.49
	2437.03	1660.26		2294.72	1357.86	195.674	243.11	770.837	355.771	254.969	349.842	207.533	189.745	225.322	397.278	397.278	355.771	391.348	498.079	432.855	272.758	758.978	498.079		1980.46	468.432	4287.04	2656.42
	2442.96	1666.19		2294.72	1363.79	195.674	243.11	770.837	361.701	254.969	349.842	207.533	195.674	225.322	397.278	403.207	355.771	397.278	498.079	432.855	272.758	758.978	450.643		1992.32	468.432	4453.07	2662.35
	2448.89	1666.19		2300.65	1363.79	195.674	243.11	770.837	361.701	254.969	349.842	207.533	195.674	231.251	397.278	409.137	355.771	397.278	498.079	438.784	272.758	770.837	391.348		1992.32	468.432		2662.35
	2454.82	1666.19		2306.58	1363.79	195.674	243.11	770.837	367.63	260.899	349.842	207.533	195.674	231.251	397.278	409.137	361.701	397.278	498.079	438.784	278.687	770.837	598.881		2010.11	468.432		2668.28
	2460.75	1672.12		2324.37	1369.72	195.674	249.04	776.767	367.63	260.899	349.842	207.533	195.674	237.181	403.207	409.137	367.63	397.278	504.009	444.714	284.617	776.767	616.67		2045.68	474.361		2674.21
	2484.47	1678.05		2324.37	1375.65	195.674	249.04	776.767	373.56	260.899	349.842	207.533	195.674	237.181	409.137	409.137	373.56	403.207	504.009	444.714	284.617	776.767	504.009		2051.61	480.291		2674.21
	2496.33	1678.05		2324.37	1375.65	195.674	249.04	782.696	373.56	260.899	355.771	213.463	195.674	237.181	409.137	409.137	379.489	403.207	504.009	444.714	290.546	782.696	569.234		2057.54	480.291		2674.21
	2502.26	1678.05		2330.3	1381.58	195.674	249.04	782.696	373.56	266.828	355.771	213.463	201.604	243.11	415.066	415.066	379.489	403.207	504.009	450.643	290.546	782.696	1079.17		2069.4	486.22		2680.14
	2508.19	1683.98		2330.3	1381.58	201.604	249.04	782.696	373.56	266.828	355.771	213.463	201.604	249.04	415.066	415.066	385.419	403.207	509.938	450.643	290.546	782.696	551.445		2087.19	486.22		2686.07
	2537.83	1683.98		2336.23	1381.58	201.604	254.969	782.696	379.489	266.828	355.771	213.463	201.604	249.04	415.066	415.066	391.348	409.137	509.938	450.643	290.546	782.696	539.586		2093.12	486.22		2692
	2597.13	1689.91		2336.23	1387.51	201.604	254.969	782.696	379.489	266.828	355.771	213.463	201.604	249.04	420.996	415.066	391.348	409.137	509.938	456.573	296.476	788.626	575.163		2104.98	492.15		2697.93
	2603.06	1689.91		2336.23	1387.51	201.604	254.969	788.626	385.419	272.758	355.771	213.463	201.604	254.969	420.996	415.066	391.348	409.137	509.938	456.573	302.405	794.555	527.727		2110.91	492.15		2697.93
	2603.06	1689.91		2342.16	1387.51	201.604	254.969	788.626	385.419	272.758	361.701	213.463	207.533	254.969	420.996	415.066	391.348	415.066	515.868	456.573	302.405	800.485	539.586		2116.84	498.079		2709.79
	2608.99	1689.91		2342.16	1393.44	201.604	260.899	788.626	385.419	272.758	361.701	219.392	207.533	260.899	420.996	420.996	397.278	415.066	515.868	456.573	302.405	806.414	533.657		2128.7	498.079		2715.72
	2632.71	1689.91		2348.09	1399.37	201.604	260.899	794.555	385.419	272.758	361.701	219.392	207.533	260.899	426.925	420.996	403.207	415.066	521.798	456.573	302.405	812.344	545.516		2134.63	509.938		2715.72
	2632.71	1689.91		2348.09	1405.3	201.604	260.899	794.555	391.348	272.758	361.701	219.392	207.533	260.899	426.925	420.996	403.207	415.066	527.727	456.573	302.405	824.203	551.445		2152.41	509.938		2721.65
	2644.56	1695.84		2348.09	1405.3	201.604	266.828	794.555	391.348	272.758	361.701	225.322	213.463	260.899	432.855	420.996	403.207	420.996	527.727	462.502	302.405	830.132	646.317		2158.34	515.868		2721.65
	2668.28	1695.84		2354.02	1405.3	201.604	266.828	794.555	391.348	272.758	361.701	225.322	213.463	260.899	432.855	420.996	403.207	420.996	533.657	462.502	308.335	830.132	533.657		2158.34	515.868		2739.44
	2680.14	1695.84		2354.02	1411.23	207.533	266.828	800.485	397.278	278.687	361.701	225.322	219.392	266.828	432.855	426.925	409.137	420.996	533.657	462.502	308.335	836.062	545.516		2164.27	521.798		2739.44
	2697.93	1695.84		2354.02	1423.08	207.533	272.758	800.485	397.278	278.687	367.63	231.251	219.392	266.828	432.855	426.925	415.066	420.996	539.586	462.502	314.264	836.062	723.401		2164.27	521.798		2751.3
	2703.86	1701.77		2359.95	1423.08	207.533	278.687	800.485	403.207	278.687	367.63	231.251	219.392	266.828	432.855	426.925	415.066	420.996	539.586	462.502	314.264	841.991	681.894		2176.13	521.798		2763.16
	2709.79	1707.7		2359.95	1429.01	207.533	278.687	800.485	409.137	278.687	367.63	231.251	219.392	266.828	438.784	432.855	420.996	426.925	545.516	468.432	314.264	841.991	681.894		2205.78	527.727		2763.16
	2709.79	1707.7		2359.95	1429.01	213.463	278.687	806.414	409.137	278.687	373.56	231.251	225.322	272.758	438.784	432.855	420.996	426.925	551.445	468.432	314.264	841.991	1577.25		2217.64	527.727		2775.01
	2721.65	1707.7		2365.88	1434.94	213.463	278.687	806.414	409.137	278.687	373.56	231.251	225.322	272.758	444.714	432.855	420.996	426.925	551.445	468.432	314.264	847.921	569.234		2235.43	527.727		2780.94
	2745.37	1707.7		2371.81	1434.94	213.463	278.687	806.414	409.137	284.617	373.56	231.251	225.322	272.758	450.643	432.855	420.996	432.855	557.375	468.432	314.264	847.921	658.176		2235.43	527.727		2804.66
	2780.94	1713.63		2371.81	1434.94	213.463	284.617	806.414	415.066	284.617	373.56	237.181	225.322	272.758	450.643	432.855	420.996	432.855	557.375	474.361	314.264	853.85	592.952		2241.36	533.657		2828.38
	2804.66	1719.56		2377.74	1440.87	213.463	284.617	806.414	415.066	284.617	373.56	237.181	225.322	272.758	450.643	438.784	426.925	432.855	557.375	474.361	320.194	853.85	640.388		2253.22	533.657		2840.24
	2834.31	1731.42		2377.74	1440.87	213.463	284.617	806.414	415.066	284.617	379.489	237.181	231.251	278.687	450.643	438.784	426.925	432.855	557.375	474.361	320.194	853.85	640.388		2253.22	539.586		2852.1
	2846.17	1731.42		2389.6	1440.87	219.392	284.617	812.344	415.066	284.617	379.489	237.181	231.251	278.687	450.643	438.784	426.925	432.855	563.304	480.291	320.194	859.78	776.767		2259.15	539.586		2863.96
	2929.18	1731.42		2389.6	1446.8	219.392	284.617	818.273	420.996	290.546	379.489	237.181	231.251	278.687	456.573	438.784	432.855	438.784	563.304	486.22	320.194	865.71	699.683		2265.08	539.586		2875.82
	2958.83	1731.42		2389.6	1446.8	219.392	284.617	824.203	420.996	290.546	379.489	237.181	231.251	284.617	456.573	444.714	432.855	438.784	563.304	486.22	320.194	865.71	533.657		2271.01	545.516		2881.75
	3101.14	1731.42		2395.52	1446.8	225.322	284.617	830.132	420.996	290.546	385.419	243.11	231.251	284.617	456.573	444.714	432.855	438.784	563.304	486.22	326.123	865.71	533.657		2271.01	545.516		2887.67
	3118.93	1737.35		2395.52	1452.73	225.322	284.617	830.132	420.996	290.546	385.419	243.11	237.181	284.617	456.573	444.714	438.784	438.784	563.304	492.15	326.123	871.639	551.445		2276.93	545.516		2893.6
	4636.88	1737.35		2395.52	1452.73	225.322	284.617	830.132	420.996	290.546	385.419	243.11	237.181	290.546	456.573	444.714	438.784	444.714	569.234	492.15	326.123	871.639	509.938		2282.86	551.445		2893.6
	5206.12	1737.35		2401.45	1458.66	225.322	290.546	830.132	426.925	290.546	385.419	243.11	237.181	290.546	462.502	444.714	444.714	444.714	569.234	492.15	332.053	871.639	800.485		2288.79	551.445		2911.39
		1743.28		2407.38	1464.59	225.322	290.546	836.062	426.925	290.546	391.348	249.04	237.181	290.546	462.502	444.714	444.714	450.643	569.234	498.079	332.053	883.498	664.106		2300.65	551.445		2935.11
		1743.28		2407.38	1470.52	225.322	290.546	836.062	432.855	290.546	391.348	249.04	237.181	296.476	462.502	450.643	444.714	456.573	575.163	498.079	337.982	883.498	735.26		2312.51	557.375		2941.04
		1749.21		2407.38	1476.45	231.251	290.546	836.062	432.855	290.546	391.348	249.04	237.181	296.476	462.502	450.643	450.643	456.573	581.093	504.009	337.982	895.357	675.965		2342.16	557.375		2946.97
		1749.21		2407.38	1476.45	231.251	296.476	836.062	444.714	290.546	391.348	249.04	243.11	296.476	468.432	450.643	456.573	456.573	581.093	504.009	343.912	895.357	687.824		2348.09	557.375		2964.76
		1755.14		2413.31	1482.38	231.251	302.405	841.991	450.643	290.546	391.348	249.04	243.11	296.476	468.432	450.643	456.573	456.573	587.022	504.009	343.912	895.357	753.049		2348.09	557.375		2982.55
		1761.07		2413.31	1488.31	237.181	302.405	847.921	450.643	290.546	391.348	249.04	249.04	296.476	468.432	450.643	456.573	462.502	592.952	509.938	343.912	901.287	741.19		2389.6	563.304		2994.41
		1767		2413.31	1488.31	237.181	302.405	853.85	450.643	290.546	391.348	254.969	249.04	296.476	468.432	456.573	456.573	462.502	598.881	509.938	349.842	907.216	693.754		2395.52	563.304		3000.34
		1767		2413.31	1488.31	237.181	308.335	853.85	450.643	290.546	397.278	254.969	249.04	296.476	468.432	456.573	456.573	462.502	598.881	515.868	349.842	907.216	634.458		2401.45	569.234		3006.27
		1772.93		2419.24	1488.31	237.181	308.335	865.71	450.643	296.476	397.278	254.969	254.969	302.405	474.361	456.573	456.573	468.432	598.881	515.868	349.842	907.216	1085.1		2401.45	569.234		3006.27
		1772.93		2419.24	1494.24	237.181	314.264	865.71	456.573	296.476	397.278	254.969	254.969	302.405	480.291	456.573	462.502	468.432	598.881	521.798	349.842	919.075	735.26		2401.45	569.234		3006.27
		1772.93		2425.17	1500.17	237.181	314.264	865.71	456.573	302.405	397.278	254.969	254.969	302.405	480.291	456.573	462.502	468.432	610.74	521.798	355.771	936.864	1417.15		2401.45	569.234		3006.27
		1772.93		2425.17	1500.17	237.181	314.264	865.71	456.573	302.405	397.278	260.899	254.969	302.405	480.291	462.502	462.502	474.361	610.74	521.798	355.771	936.864	865.71		2431.1	575.163		3012.19
		1772.93		2425.17	1506.1	243.11	320.194	865.71	456.573	302.405	403.207	260.899	254.969	302.405	486.22	462.502	462.502	474.361	610.74	521.798	355.771	936.864	670.035		2431.1	575.163		3029.98
		1778.86		2425.17	1512.03	243.11	320.194	871.639	456.573	302.405	403.207	266.828	260.899	302.405	486.22	462.502	462.502	474.361	610.74	521.798	361.701	942.793	533.657		2437.03	575.163		3029.98
		1778.86		2425.17	1512.03	243.11	320.194	877.569	462.502	308.335	403.207	266.828	260.899	302.405	486.22	468.432	462.502	474.361	610.74	521.798	361.701	942.793	640.388		2442.96	575.163		3047.77
		1778.86		2431.1	1517.96	243.11	320.194	877.569	462.502	308.335	403.207	272.758	260.899	308.335	492.15	468.432	462.502	480.291	610.74	527.727	361.701	942.793	693.754		2454.82	575.163		3047.77
		1778.86		2431.1	1517.96	249.04	326.123	883.498	468.432	308.335	403.207	272.758	266.828	308.335	492.15	474.361	468.432	480.291	616.67	527.727	361.701	948.723	883.498		2460.75	575.163		3053.7
		1784.78		2437.03	1517.96	249.04	326.123	883.498	474.361	308.335	409.137	272.758	266.828	308.335	492.15	474.361	474.361	486.22	616.67	527.727	361.701	954.652	551.445		2472.61	581.093		3059.63
		1784.78		2437.03	1517.96	249.04	332.053	883.498	474.361	314.264	409.137	272.758	266.828	308.335	492.15	474.361	474.361	486.22	616.67	533.657	361.701	960.582	687.824		2478.54	581.093		3065.56
		1790.71		2442.96	1517.96	249.04	332.053	889.428	474.361	314.264	409.137	272.758	266.828	314.264	492.15	480.291	480.291	486.22	622.599	533.657	367.63	966.511	978.37		2478.54	587.022		3077.42
		1790.71		2442.96	1517.96	249.04	332.053	895.357	474.361	314.264	415.066	272.758	272.758	314.264	492.15	480.291	480.291	486.22	628.529	533.657	367.63	966.511	788.626		2484.47	587.022		3083.35
		1790.71		2442.96	1529.82	249.04	332.053	895.357	480.291	314.264	415.066	278.687	272.758	314.264	498.079	480.291	486.22	486.22	634.458	533.657	367.63	972.441	628.529		2502.26	592.952		3113
		1796.64		2442.96	1529.82	249.04	332.053	895.357	480.291	320.194	415.066	278.687	272.758	320.194	498.079	480.291	486.22	492.15	634.458	539.586	373.56	978.37	610.74		2520.04	592.952		3118.93
		1796.64		2442.96	1535.74	249.04	337.982	895.357	486.22	320.194	415.066	284.617	272.758	320.194	504.009	480.291	486.22	492.15	634.458	539.586	373.56	978.37	717.472		2525.97	592.952		3130.79
		1796.64		2448.89	1541.67	254.969	343.912	895.357	486.22	320.194	420.996	284.617	272.758	320.194	504.009	480.291	486.22	492.15	640.388	539.586	373.56	978.37	592.952		2531.9	592.952		3130.79
		1796.64		2448.89	1541.67	254.969	343.912	901.287	498.079	320.194	420.996	284.617	278.687	320.194	504.009	480.291	492.15	492.15	646.317	539.586	373.56	984.3	592.952		2531.9	592.952		3148.57
		1802.57		2448.89	1547.6	254.969	343.912	901.287	498.079	320.194	420.996	284.617	278.687	320.194	509.938	486.22	492.15	492.15	646.317	545.516	373.56	984.3	1043.6		2549.69	598.881		3148.57
		1808.5		2454.82	1547.6	260.899	343.912	901.287	498.079	320.194	426.925	290.546	278.687	320.194	509.938	486.22	492.15	498.079	646.317	545.516	379.489	984.3	693.754		2555.62	598.881		3160.43
		1808.5		2454.82	1553.53	260.899	349.842	901.287	504.009	320.194	426.925	290.546	284.617	326.123	509.938	492.15	492.15	498.079	646.317	545.516	379.489	990.229	954.652		2567.48	598.881		3160.43
		1808.5		2454.82	1553.53	260.899	349.842	901.287	504.009	326.123	426.925	290.546	284.617	326.123	509.938	498.079	492.15	504.009	652.247	545.516	379.489	990.229	960.582		2579.34	604.811		3166.36
		1808.5		2460.75	1553.53	260.899	349.842	907.216	509.938	332.053	426.925	296.476	284.617	326.123	515.868	498.079	492.15	504.009	652.247	551.445	379.489	990.229	687.824		2597.13	610.74		3190.08
		1808.5		2466.68	1553.53	260.899	349.842	913.146	509.938	332.053	432.855	302.405	284.617	332.053	515.868	504.009	492.15	504.009	652.247	551.445	379.489	996.159	889.428		2597.13	610.74		3213.8
		1808.5		2472.61	1553.53	266.828	349.842	913.146	509.938	332.053	432.855	302.405	290.546	332.053	515.868	504.009	492.15	509.938	658.176	557.375	379.489	996.159	670.035		2597.13	610.74		3219.73
		1808.5		2472.61	1553.53	266.828	355.771	913.146	521.798	332.053	438.784	302.405	290.546	332.053	515.868	504.009	498.079	509.938	658.176	557.375	379.489	1002.09	747.119		2608.99	610.74		3237.52
		1808.5		2478.54	1559.46	266.828	355.771	913.146	527.727	332.053	438.784	308.335	290.546	337.982	515.868	504.009	504.009	509.938	658.176	557.375	379.489	1008.02	622.599		2626.78	610.74		3243.45
		1814.43		2478.54	1565.39	266.828	361.701	919.075	527.727	332.053	438.784	308.335	296.476	343.912	515.868	504.009	504.009	509.938	664.106	557.375	379.489	1008.02	984.3		2626.78	616.67		3249.38
		1814.43		2478.54	1565.39	266.828	367.63	919.075	527.727	337.982	438.784	308.335	296.476	343.912	515.868	509.938	504.009	509.938	664.106	557.375	385.419	1008.02	984.3		2632.71	622.599		3267.16
		1820.36		2490.4	1565.39	266.828	373.56	919.075	533.657	337.982	438.784	308.335	296.476	343.912	521.798	509.938	504.009	515.868	664.106	563.304	391.348	1008.02	646.317		2644.56	622.599		3267.16
		1820.36		2490.4	1565.39	266.828	373.56	925.005	533.657	337.982	438.784	308.335	302.405	343.912	527.727	509.938	509.938	515.868	670.035	563.304	391.348	1008.02	901.287		2644.56	622.599		3273.09
		1820.36		2490.4	1577.25	266.828	373.56	925.005	533.657	337.982	438.784	314.264	302.405	343.912	527.727	515.868	509.938	515.868	675.965	563.304	391.348	1013.95	681.894		2650.49	622.599		3284.95
		1820.36		2496.33	1583.18	272.758	373.56	930.934	533.657	337.982	438.784	314.264	302.405	343.912	533.657	515.868	515.868	521.798	675.965	563.304	391.348	1013.95	800.485		2650.49	634.458		3284.95
		1820.36		2502.26	1583.18	272.758	373.56	930.934	539.586	337.982	444.714	314.264	302.405	343.912	533.657	515.868	515.868	521.798	675.965	569.234	397.278	1013.95	966.511		2656.42	634.458		3296.81
		1826.29		2502.26	1583.18	272.758	379.489	930.934	539.586	337.982	444.714	314.264	302.405	343.912	539.586	521.798	521.798	527.727	681.894	569.234	397.278	1019.88	853.85		2680.14	634.458		3296.81
		1832.22		2508.19	1583.18	278.687	379.489	930.934	545.516	343.912	450.643	314.264	302.405	343.912	539.586	527.727	521.798	527.727	687.824	569.234	397.278	1019.88	557.375		2692	634.458		3302.74
		1832.22		2508.19	1589.11	278.687	379.489	936.864	545.516	343.912	450.643	314.264	302.405	343.912	545.516	527.727	521.798	527.727	687.824	569.234	397.278	1025.81	984.3		2739.44	634.458		3344.25
		1832.22		2520.04	1589.11	278.687	385.419	942.793	545.516	343.912	450.643	320.194	308.335	349.842	545.516	533.657	521.798	527.727	699.683	569.234	397.278	1025.81	990.229		2769.08	634.458		3344.25
		1838.15		2531.9	1589.11	284.617	385.419	942.793	551.445	343.912	450.643	320.194	308.335	349.842	551.445	533.657	521.798	527.727	699.683	581.093	397.278	1025.81	711.542		2769.08	640.388		3356.11
		1844.08		2531.9	1589.11	284.617	385.419	942.793	551.445	343.912	450.643	320.194	308.335	349.842	551.445	533.657	527.727	527.727	699.683	581.093	403.207	1031.74	764.908		2786.87	640.388		3362.04
		1844.08		2555.62	1589.11	284.617	385.419	954.652	551.445	343.912	456.573	320.194	308.335	355.771	557.375	533.657	527.727	527.727	699.683	581.093	403.207	1043.6	699.683		2810.59	640.388		3367.97
		1844.08		2555.62	1589.11	284.617	391.348	954.652	557.375	343.912	456.573	320.194	314.264	355.771	557.375	533.657	527.727	533.657	705.613	581.093	403.207	1043.6	1185.9		2810.59	640.388		3379.82
		1844.08		2555.62	1589.11	284.617	391.348	954.652	557.375	343.912	456.573	320.194	314.264	355.771	557.375	533.657	527.727	533.657	705.613	581.093	403.207	1049.52	812.344		2810.59	646.317		3403.54
		1844.08		2555.62	1595.04	290.546	391.348	960.582	557.375	349.842	456.573	320.194	314.264	355.771	557.375	539.586	527.727	533.657	711.542	592.952	403.207	1049.52	913.146		2822.45	652.247		3427.26
		1850.01		2555.62	1595.04	290.546	397.278	960.582	563.304	349.842	456.573	326.123	314.264	355.771	563.304	539.586	527.727	533.657	711.542	592.952	409.137	1049.52	794.555		2828.38	652.247		3462.84
		1867.8		2567.48	1595.04	290.546	397.278	960.582	563.304	349.842	462.502	326.123	314.264	355.771	563.304	545.516	533.657	539.586	711.542	592.952	409.137	1055.45	913.146		2834.31	658.176		3468.77
		1867.8		2573.41	1595.04	290.546	397.278	966.511	575.163	349.842	462.502	326.123	320.194	361.701	563.304	545.516	533.657	539.586	717.472	598.881	409.137	1055.45	575.163		2834.31	664.106		3468.77
		1867.8		2597.13	1595.04	290.546	397.278	972.441	581.093	355.771	462.502	332.053	320.194	361.701	563.304	545.516	533.657	539.586	723.401	598.881	415.066	1055.45	628.529		2840.24	664.106		3486.56
		1873.73		2603.06	1606.9	290.546	397.278	972.441	581.093	355.771	462.502	332.053	320.194	361.701	563.304	545.516	533.657	539.586	729.331	598.881	415.066	1061.38	693.754		2852.1	664.106		3522.13
		1873.73		2614.92	1612.83	296.476	397.278	978.37	581.093	355.771	462.502	332.053	320.194	361.701	563.304	545.516	539.586	545.516	729.331	604.811	415.066	1067.31	504.009		2858.03	670.035		3563.64
		1873.73		2614.92	1612.83	296.476	403.207	978.37	587.022	355.771	462.502	332.053	326.123	367.63	563.304	545.516	539.586	545.516	729.331	604.811	415.066	1073.24	812.344		2858.03	670.035		3563.64
		1879.66		2620.85	1612.83	296.476	403.207	978.37	587.022	355.771	468.432	332.053	326.123	367.63	563.304	551.445	539.586	551.445	729.331	610.74	420.996	1073.24	782.696		2869.89	670.035		3575.5
		1885.59		2626.78	1612.83	296.476	403.207	984.3	587.022	355.771	468.432	337.982	326.123	367.63	563.304	551.445	545.516	551.445	735.26	610.74	420.996	1079.17	782.696		2899.53	670.035		3575.5
		1885.59		2638.64	1612.83	296.476	409.137	984.3	592.952	355.771	468.432	337.982	326.123	367.63	563.304	551.445	545.516	557.375	735.26	610.74	420.996	1085.1	800.485		2905.46	670.035		3605.15
		1885.59		2656.42	1618.76	296.476	409.137	984.3	592.952	361.701	468.432	337.982	332.053	367.63	563.304	557.375	545.516	557.375	741.19	610.74	420.996	1085.1	907.216		2911.39	670.035		3634.79
		1885.59		2662.35	1618.76	296.476	409.137	1013.95	592.952	361.701	474.361	337.982	332.053	373.56	563.304	557.375	551.445	557.375	741.19	610.74	420.996	1091.03	1043.6		2929.18	675.965		3652.58
		1885.59		2674.21	1624.69	296.476	415.066	1019.88	592.952	361.701	474.361	337.982	332.053	373.56	569.234	563.304	551.445	557.375	741.19	610.74	420.996	1091.03	515.868		2935.11	675.965		3652.58
		1891.52		2692	1624.69	296.476	415.066	1019.88	592.952	361.701	474.361	343.912	332.053	373.56	569.234	563.304	551.445	557.375	747.119	616.67	426.925	1096.96	581.093		2958.83	675.965		3670.37
		1897.45		2692	1630.62	302.405	420.996	1019.88	592.952	361.701	480.291	343.912	337.982	373.56	569.234	563.304	551.445	563.304	747.119	622.599	426.925	1096.96	693.754		2958.83	675.965		3676.3
		1897.45		2697.93	1636.55	302.405	420.996	1019.88	598.881	361.701	480.291	355.771	343.912	373.56	569.234	569.234	557.375	563.304	747.119	622.599	426.925	1102.89	2354.02		2958.83	675.965		3700.02
		1897.45		2703.86	1636.55	302.405	420.996	1025.81	598.881	367.63	480.291	355.771	343.912	379.489	575.163	575.163	557.375	563.304	747.119	628.529	426.925	1108.82	1162.19		2970.69	681.894		3747.45
		1903.38		2709.79	1642.48	302.405	420.996	1025.81	604.811	367.63	486.22	355.771	343.912	379.489	575.163	575.163	557.375	569.234	753.049	628.529	426.925	1114.75	705.613		2970.69	681.894		3753.38
		1903.38		2715.72	1648.41	302.405	420.996	1031.74	604.811	367.63	486.22	355.771	343.912	379.489	575.163	575.163	557.375	569.234	753.049	628.529	426.925	1120.68	919.075		2982.55	687.824		3788.96
		1903.38		2721.65	1648.41	302.405	420.996	1037.67	610.74	367.63	486.22	361.701	343.912	379.489	575.163	575.163	557.375	569.234	753.049	628.529	432.855	1120.68	889.428		3000.34	687.824		3788.96
		1903.38		2757.23	1648.41	302.405	426.925	1037.67	610.74	373.56	486.22	361.701	343.912	379.489	581.093	581.093	563.304	575.163	758.978	628.529	432.855	1120.68	1073.24		3006.27	693.754		3794.89
		1909.3		2763.16	1654.34	308.335	426.925	1037.67	610.74	373.56	492.15	361.701	343.912	379.489	581.093	581.093	563.304	575.163	758.978	628.529	432.855	1120.68	907.216		3006.27	705.613		3830.47
		1909.3		2769.08	1654.34	308.335	432.855	1037.67	610.74	373.56	492.15	361.701	343.912	385.419	587.022	581.093	563.304	575.163	758.978	628.529	432.855	1120.68	1025.81		3018.12	705.613		3836.4
		1909.3		2769.08	1660.26	308.335	432.855	1043.6	610.74	379.489	492.15	367.63	349.842	385.419	587.022	581.093	563.304	581.093	758.978	628.529	432.855	1126.61	800.485		3024.05	705.613		3854.19
		1915.23		2775.01	1660.26	308.335	432.855	1043.6	610.74	379.489	492.15	367.63	349.842	391.348	587.022	581.093	563.304	581.093	758.978	628.529	438.784	1150.33	996.159		3029.98	717.472		3871.97
		1915.23		2775.01	1660.26	308.335	432.855	1049.52	616.67	385.419	492.15	373.56	349.842	391.348	587.022	581.093	563.304	581.093	764.908	634.458	438.784	1156.26	711.542		3065.56	717.472		3895.69
		1921.16		2780.94	1660.26	308.335	432.855	1049.52	622.599	385.419	492.15	373.56	349.842	391.348	587.022	581.093	569.234	587.022	764.908	634.458	444.714	1168.11	1008.02		3095.21	717.472		3901.62
		1921.16		2792.8	1660.26	314.264	438.784	1055.45	622.599	385.419	498.079	373.56	349.842	391.348	592.952	587.022	569.234	587.022	764.908	634.458	444.714	1168.11	919.075		3095.21	723.401		3913.48
		1927.09		2804.66	1666.19	314.264	438.784	1055.45	628.529	385.419	498.079	379.489	349.842	397.278	592.952	592.952	569.234	592.952	764.908	634.458	444.714	1168.11	770.837		3113	723.401		3960.92
		1927.09		2810.59	1666.19	314.264	438.784	1061.38	628.529	391.348	498.079	379.489	349.842	397.278	592.952	592.952	569.234	592.952	764.908	634.458	444.714	1174.04	1055.45		3113	723.401		3984.64
		1927.09		2828.38	1666.19	314.264	438.784	1061.38	628.529	397.278	504.009	379.489	349.842	397.278	592.952	598.881	575.163	592.952	764.908	640.388	444.714	1174.04	1114.75		3118.93	723.401		3990.57
		1927.09		2828.38	1666.19	320.194	438.784	1061.38	634.458	397.278	504.009	385.419	355.771	397.278	592.952	598.881	575.163	592.952	770.837	640.388	444.714	1174.04	806.414		3130.79	729.331		3990.57
		1927.09		2863.96	1672.12	320.194	438.784	1061.38	634.458	403.207	504.009	385.419	355.771	403.207	592.952	598.881	581.093	598.881	770.837	646.317	444.714	1179.97	1660.26		3136.71	735.26		3990.57
		1933.02		2869.89	1672.12	320.194	444.714	1061.38	634.458	403.207	504.009	385.419	355.771	403.207	598.881	598.881	581.093	598.881	770.837	646.317	444.714	1185.9	800.485		3142.64	735.26		4043.93
		1938.95		2869.89	1678.05	326.123	444.714	1061.38	634.458	403.207	509.938	385.419	355.771	403.207	598.881	604.811	581.093	604.811	770.837	646.317	450.643	1185.9	806.414		3148.57	735.26		4085.44
		1944.88		2881.75	1683.98	326.123	444.714	1067.31	652.247	403.207	509.938	391.348	355.771	403.207	598.881	610.74	581.093	610.74	770.837	652.247	450.643	1191.83	1085.1		3154.5	735.26		4103.23
		1944.88		2941.04	1683.98	326.123	450.643	1067.31	652.247	403.207	509.938	391.348	355.771	403.207	604.811	610.74	587.022	610.74	770.837	652.247	450.643	1197.76	812.344		3172.29	735.26		4109.16
		1944.88		2964.76	1683.98	326.123	450.643	1067.31	652.247	403.207	509.938	391.348	355.771	409.137	604.811	610.74	587.022	610.74	770.837	652.247	450.643	1203.69	984.3		3172.29	735.26		4115.08
		1950.81		2976.62	1683.98	326.123	450.643	1067.31	652.247	403.207	509.938	391.348	361.701	409.137	610.74	616.67	587.022	610.74	770.837	652.247	450.643	1203.69	853.85		3172.29	747.119		4204.03
		1950.81		2994.41	1683.98	326.123	450.643	1073.24	652.247	403.207	515.868	397.278	361.701	415.066	610.74	628.529	592.952	610.74	776.767	652.247	462.502	1203.69	824.203		3201.94	747.119		4257.39
		1950.81		3006.27	1695.84	326.123	450.643	1073.24	652.247	403.207	515.868	397.278	361.701	415.066	610.74	628.529	592.952	610.74	776.767	658.176	462.502	1203.69	681.894		3201.94	747.119		4292.97
		1950.81		3035.91	1695.84	326.123	456.573	1079.17	652.247	403.207	515.868	397.278	361.701	415.066	610.74	634.458	592.952	610.74	782.696	664.106	468.432	1209.62	711.542		3207.87	747.119		4298.9
		1950.81		3047.77	1695.84	332.053	456.573	1079.17	658.176	409.137	515.868	403.207	361.701	415.066	616.67	634.458	592.952	616.67	782.696	664.106	468.432	1215.55	705.613		3213.8	753.049		4334.48
		1968.6		3160.43	1695.84	332.053	456.573	1085.1	658.176	409.137	515.868	403.207	361.701	415.066	616.67	634.458	598.881	622.599	794.555	664.106	468.432	1215.55	753.049		3243.45	753.049		4370.05
		1968.6		3166.36	1701.77	332.053	462.502	1091.03	658.176	409.137	515.868	403.207	367.63	420.996	622.599	640.388	604.811	622.599	794.555	664.106	474.361	1221.48	1156.26		3255.3	753.049		4375.98
		1974.53		3213.8	1707.7	332.053	462.502	1102.89	658.176	409.137	521.798	409.137	367.63	420.996	622.599	640.388	604.811	622.599	800.485	670.035	474.361	1221.48	711.542		3255.3	758.978		4429.35
		1974.53		3231.59	1713.63	332.053	462.502	1108.82	658.176	409.137	521.798	409.137	367.63	420.996	628.529	646.317	604.811	622.599	800.485	670.035	474.361	1221.48	788.626		3284.95	758.978		4435.28
		1974.53		3249.38	1713.63	332.053	462.502	1108.82	658.176	409.137	527.727	409.137	367.63	426.925	628.529	646.317	610.74	622.599	800.485	670.035	474.361	1221.48	640.388		3314.6	764.908		4559.8
		1974.53		3290.88	1719.56	332.053	462.502	1108.82	664.106	415.066	527.727	415.066	367.63	426.925	628.529	652.247	610.74	628.529	806.414	670.035	480.291	1227.41	919.075		3314.6	770.837		4559.8
		1974.53		3302.74	1719.56	332.053	468.432	1108.82	675.965	415.066	527.727	415.066	367.63	432.855	628.529	652.247	610.74	628.529	806.414	670.035	480.291	1233.34	1049.52		3314.6	770.837		4571.66
		1974.53		3557.71	1719.56	332.053	468.432	1108.82	681.894	415.066	527.727	415.066	367.63	432.855	628.529	658.176	610.74	628.529	812.344	675.965	480.291	1233.34	1476.45		3385.75	770.837		4619.09
		1980.46		3759.31	1725.49	332.053	468.432	1114.75	687.824	415.066	527.727	420.996	373.56	432.855	634.458	658.176	622.599	634.458	812.344	675.965	486.22	1245.2	1168.11		3385.75	776.767		4767.33
		1980.46		4026.14	1725.49	332.053	468.432	1114.75	693.754	415.066	527.727	420.996	373.56	432.855	634.458	658.176	622.599	634.458	812.344	675.965	486.22	1268.92	1013.95		3409.47	776.767		4779.19
		1986.39		7014.62	1731.42	337.982	468.432	1114.75	693.754	415.066	527.727	420.996	379.489	438.784	634.458	658.176	628.529	640.388	818.273	675.965	486.22	1274.85	1535.74		3409.47	782.696		4779.19
		1986.39		8022.64	1731.42	337.982	468.432	1114.75	693.754	420.996	533.657	420.996	379.489	438.784	640.388	658.176	634.458	640.388	818.273	681.894	486.22	1274.85	889.428		3409.47	782.696		4808.84
		1986.39			1737.35	337.982	468.432	1120.68	699.683	420.996	533.657	420.996	379.489	438.784	640.388	658.176	640.388	640.388	824.203	681.894	486.22	1280.78	942.793		3433.19	782.696
		1992.32			1737.35	337.982	474.361	1120.68	699.683	420.996	533.657	426.925	379.489	438.784	646.317	664.106	640.388	640.388	830.132	681.894	486.22	1280.78	670.035		3468.77	782.696
		1992.32			1743.28	337.982	474.361	1120.68	705.613	420.996	533.657	426.925	379.489	438.784	646.317	670.035	640.388	640.388	830.132	681.894	492.15	1280.78	1274.85		3486.56	788.626
		1998.25			1749.21	337.982	480.291	1120.68	711.542	420.996	539.586	426.925	385.419	438.784	646.317	670.035	646.317	640.388	830.132	681.894	492.15	1286.71	646.317		3492.49	788.626
		1998.25			1749.21	337.982	480.291	1126.61	711.542	426.925	539.586	432.855	385.419	438.784	646.317	675.965	646.317	646.317	836.062	681.894	492.15	1292.63	1132.54		3498.42	788.626
		2004.18			1749.21	343.912	480.291	1132.54	723.401	432.855	539.586	432.855	385.419	444.714	646.317	675.965	646.317	652.247	836.062	681.894	492.15	1292.63	735.26		3498.42	794.555
		2004.18			1755.14	343.912	486.22	1138.47	729.331	432.855	539.586	432.855	385.419	444.714	646.317	681.894	646.317	652.247	836.062	687.824	492.15	1298.56	1108.82		3528.06	794.555
		2010.11			1755.14	343.912	486.22	1138.47	735.26	432.855	539.586	432.855	385.419	444.714	646.317	681.894	646.317	652.247	836.062	687.824	498.079	1298.56	1073.24		3533.99	794.555
		2016.04			1761.07	343.912	486.22	1138.47	735.26	432.855	545.516	432.855	391.348	444.714	652.247	687.824	646.317	658.176	836.062	687.824	498.079	1298.56	806.414		3539.92	800.485
		2016.04			1761.07	343.912	492.15	1144.4	735.26	432.855	545.516	432.855	391.348	444.714	652.247	687.824	646.317	658.176	841.991	693.754	504.009	1304.49	1280.78		3539.92	800.485
		2016.04			1767	343.912	492.15	1156.26	741.19	438.784	545.516	432.855	391.348	450.643	652.247	687.824	652.247	664.106	841.991	693.754	504.009	1304.49	913.146		3593.29	800.485
		2021.97			1767	349.842	498.079	1156.26	747.119	438.784	545.516	438.784	391.348	450.643	652.247	693.754	652.247	664.106	841.991	693.754	504.009	1304.49	681.894		3599.22	800.485
		2021.97			1767	349.842	498.079	1162.19	753.049	444.714	551.445	438.784	397.278	450.643	658.176	693.754	652.247	664.106	847.921	693.754	504.009	1310.42	1185.9		3599.22	800.485
		2021.97			1767	349.842	498.079	1162.19	753.049	444.714	551.445	438.784	397.278	450.643	658.176	693.754	658.176	664.106	847.921	693.754	509.938	1310.42	1185.9		3611.08	800.485
		2021.97			1767	355.771	498.079	1162.19	753.049	444.714	557.375	438.784	397.278	456.573	658.176	693.754	658.176	664.106	853.85	699.683	509.938	1316.35	1417.15		3628.86	806.414
		2027.89			1778.86	355.771	498.079	1168.11	753.049	444.714	557.375	444.714	397.278	456.573	658.176	693.754	664.106	664.106	859.78	699.683	509.938	1316.35	948.723		3634.79	806.414
		2033.82			1790.71	355.771	504.009	1168.11	758.978	444.714	557.375	444.714	397.278	456.573	664.106	699.683	670.035	670.035	859.78	699.683	515.868	1328.21	1660.26		3652.58	806.414
		2033.82			1790.71	355.771	504.009	1168.11	758.978	450.643	557.375	444.714	397.278	456.573	664.106	699.683	670.035	670.035	859.78	699.683	515.868	1328.21	764.908		3658.51	812.344
		2039.75			1790.71	355.771	509.938	1174.04	758.978	450.643	563.304	450.643	397.278	456.573	664.106	705.613	670.035	670.035	865.71	699.683	521.798	1328.21	883.498		3670.37	812.344
		2039.75			1790.71	361.701	509.938	1179.97	758.978	450.643	569.234	450.643	403.207	462.502	664.106	711.542	670.035	670.035	865.71	705.613	521.798	1328.21	1102.89		3676.3	812.344
		2057.54			1796.64	361.701	509.938	1179.97	758.978	450.643	569.234	450.643	403.207	462.502	664.106	717.472	675.965	675.965	865.71	705.613	521.798	1328.21	1055.45		3688.16	818.273
		2057.54			1802.57	361.701	515.868	1185.9	758.978	450.643	569.234	456.573	409.137	462.502	664.106	717.472	675.965	675.965	865.71	705.613	521.798	1334.14	901.287		3700.02	818.273
		2069.4			1808.5	361.701	515.868	1185.9	758.978	456.573	575.163	456.573	409.137	462.502	670.035	717.472	675.965	675.965	871.639	711.542	521.798	1334.14	925.005		3705.95	818.273
		2069.4			1814.43	367.63	515.868	1185.9	764.908	456.573	575.163	456.573	409.137	462.502	670.035	717.472	675.965	675.965	871.639	711.542	521.798	1340.07	753.049		3705.95	818.273
		2075.33			1814.43	367.63	515.868	1185.9	764.908	456.573	581.093	456.573	409.137	462.502	670.035	717.472	681.894	681.894	871.639	711.542	521.798	1346	1357.86		3711.88	824.203
		2081.26			1814.43	367.63	521.798	1185.9	770.837	456.573	581.093	462.502	415.066	468.432	675.965	717.472	681.894	681.894	877.569	711.542	521.798	1346	1019.88		3741.53	824.203
		2081.26			1820.36	367.63	521.798	1191.83	770.837	456.573	581.093	462.502	415.066	468.432	675.965	723.401	681.894	687.824	877.569	717.472	527.727	1351.93	1008.02		3747.45	824.203
		2087.19			1826.29	367.63	521.798	1191.83	770.837	462.502	581.093	462.502	415.066	468.432	681.894	723.401	681.894	687.824	877.569	717.472	527.727	1351.93	841.991		3753.38	830.132
		2087.19			1826.29	373.56	521.798	1191.83	770.837	462.502	587.022	462.502	415.066	468.432	681.894	729.331	681.894	687.824	877.569	723.401	527.727	1351.93	741.19		3759.31	836.062
		2087.19			1826.29	373.56	527.727	1191.83	770.837	462.502	587.022	462.502	415.066	480.291	681.894	729.331	687.824	687.824	883.498	723.401	533.657	1357.86	764.908		3771.17	841.991
		2093.12			1832.22	373.56	527.727	1191.83	776.767	462.502	587.022	462.502	420.996	480.291	681.894	729.331	687.824	687.824	889.428	723.401	533.657	1357.86	812.344		3794.89	847.921
		2099.05			1832.22	373.56	533.657	1197.76	776.767	468.432	592.952	462.502	420.996	480.291	681.894	729.331	693.754	687.824	889.428	729.331	533.657	1363.79	1126.61		3800.82	847.921
		2099.05			1844.08	373.56	533.657	1197.76	782.696	468.432	598.881	468.432	420.996	486.22	687.824	729.331	693.754	687.824	889.428	729.331	539.586	1363.79	1019.88		3806.75	847.921
		2104.98			1850.01	373.56	545.516	1215.55	788.626	468.432	598.881	468.432	426.925	486.22	687.824	729.331	699.683	693.754	895.357	729.331	539.586	1369.72	717.472		3824.54	847.921
		2104.98			1850.01	373.56	545.516	1221.48	788.626	468.432	598.881	468.432	426.925	486.22	693.754	735.26	699.683	693.754	895.357	735.26	545.516	1375.65	758.978		3824.54	847.921
		2110.91			1850.01	379.489	545.516	1227.41	788.626	468.432	598.881	468.432	426.925	486.22	693.754	741.19	705.613	693.754	895.357	735.26	545.516	1381.58	1185.9		3860.12	847.921
		2110.91			1850.01	379.489	545.516	1227.41	788.626	474.361	598.881	468.432	426.925	492.15	693.754	741.19	711.542	693.754	901.287	741.19	545.516	1381.58	1215.55		3871.97	847.921
		2110.91			1861.87	379.489	545.516	1227.41	788.626	474.361	598.881	474.361	426.925	492.15	693.754	747.119	711.542	705.613	901.287	741.19	545.516	1381.58	948.723		3883.83	853.85
		2110.91			1861.87	385.419	545.516	1227.41	794.555	474.361	604.811	474.361	426.925	498.079	705.613	747.119	711.542	705.613	901.287	741.19	545.516	1399.37	1245.2		3895.69	859.78
		2110.91			1867.8	385.419	545.516	1239.27	794.555	474.361	604.811	474.361	432.855	498.079	705.613	747.119	717.472	705.613	901.287	741.19	551.445	1399.37	895.357		3907.55	859.78
		2116.84			1867.8	385.419	563.304	1239.27	800.485	480.291	604.811	480.291	432.855	498.079	705.613	758.978	717.472	705.613	901.287	747.119	557.375	1405.3	824.203		3949.06	859.78
		2116.84			1867.8	391.348	563.304	1239.27	806.414	480.291	604.811	480.291	432.855	498.079	705.613	758.978	723.401	711.542	901.287	747.119	557.375	1411.23	1132.54		3954.99	865.71
		2116.84			1873.73	391.348	563.304	1245.2	806.414	480.291	604.811	486.22	432.855	498.079	705.613	758.978	723.401	717.472	913.146	747.119	557.375	1411.23	930.934		3978.71	871.639
		2116.84			1873.73	391.348	569.234	1245.2	806.414	480.291	610.74	486.22	438.784	498.079	705.613	758.978	729.331	717.472	919.075	753.049	563.304	1417.15	1037.67		3978.71	871.639
		2116.84			1873.73	391.348	575.163	1251.13	806.414	480.291	610.74	486.22	438.784	498.079	705.613	764.908	729.331	717.472	919.075	753.049	563.304	1417.15	1257.06		3990.57	877.569
		2122.77			1873.73	397.278	575.163	1268.92	812.344	486.22	610.74	486.22	438.784	504.009	705.613	764.908	729.331	723.401	919.075	753.049	563.304	1429.01	865.71		3990.57	877.569
		2122.77			1879.66	397.278	575.163	1268.92	812.344	486.22	610.74	492.15	438.784	509.938	711.542	770.837	729.331	723.401	919.075	753.049	563.304	1429.01	1363.79		4002.42	877.569
		2128.7			1879.66	397.278	575.163	1274.85	818.273	486.22	610.74	492.15	438.784	509.938	711.542	770.837	735.26	723.401	925.005	753.049	569.234	1434.94	1091.03		4008.35	883.498
		2134.63			1879.66	397.278	581.093	1280.78	818.273	492.15	616.67	492.15	444.714	509.938	717.472	776.767	735.26	729.331	930.934	758.978	569.234	1446.8	764.908		4014.28	883.498
		2134.63			1879.66	397.278	581.093	1280.78	818.273	492.15	616.67	498.079	444.714	515.868	717.472	776.767	735.26	729.331	930.934	758.978	569.234	1446.8	990.229		4020.21	883.498
		2140.56			1885.59	403.207	581.093	1286.71	818.273	498.079	616.67	498.079	444.714	515.868	717.472	776.767	741.19	729.331	930.934	758.978	569.234	1446.8	1731.42		4038	883.498
		2140.56			1885.59	403.207	581.093	1286.71	818.273	498.079	622.599	504.009	444.714	521.798	717.472	782.696	747.119	729.331	930.934	764.908	569.234	1446.8	865.71		4049.86	889.428
		2140.56			1891.52	403.207	581.093	1286.71	824.203	498.079	622.599	504.009	444.714	521.798	717.472	782.696	747.119	729.331	942.793	764.908	569.234	1452.73	1049.52		4049.86	889.428
		2146.49			1891.52	403.207	587.022	1298.56	824.203	504.009	622.599	504.009	450.643	521.798	723.401	782.696	753.049	729.331	942.793	770.837	569.234	1452.73	1517.96		4067.65	895.357
		2152.41			1897.45	403.207	587.022	1298.56	836.062	509.938	622.599	504.009	450.643	521.798	723.401	782.696	758.978	729.331	948.723	770.837	575.163	1452.73	1079.17		4073.58	895.357
		2152.41			1903.38	403.207	592.952	1304.49	836.062	509.938	628.529	509.938	450.643	521.798	723.401	782.696	758.978	735.26	948.723	776.767	575.163	1458.66	1108.82		4079.51	895.357
		2152.41			1903.38	403.207	592.952	1310.42	836.062	509.938	628.529	509.938	456.573	527.727	723.401	788.626	764.908	735.26	948.723	776.767	581.093	1464.59	895.357		4109.16	895.357
		2158.34			1903.38	403.207	592.952	1310.42	836.062	509.938	628.529	509.938	456.573	527.727	723.401	788.626	764.908	735.26	954.652	776.767	587.022	1464.59	1583.18		4144.73	901.287
		2158.34			1903.38	403.207	592.952	1310.42	836.062	509.938	628.529	509.938	456.573	533.657	723.401	788.626	764.908	741.19	954.652	776.767	587.022	1464.59	948.723		4198.1	901.287
		2158.34			1909.3	409.137	598.881	1310.42	836.062	509.938	628.529	515.868	456.573	545.516	729.331	794.555	770.837	741.19	966.511	776.767	587.022	1470.52	1381.58		4204.03	901.287
		2164.27			1909.3	409.137	598.881	1316.35	841.991	509.938	634.458	515.868	456.573	545.516	729.331	794.555	770.837	747.119	966.511	782.696	587.022	1470.52	1156.26		4233.68	907.216
		2164.27			1915.23	409.137	598.881	1334.14	847.921	515.868	634.458	521.798	456.573	545.516	729.331	800.485	770.837	747.119	966.511	782.696	587.022	1482.38	847.921		4263.32	907.216
		2164.27			1915.23	409.137	604.811	1340.07	847.921	515.868	634.458	521.798	456.573	545.516	729.331	800.485	776.767	747.119	966.511	782.696	587.022	1488.31	925.005		4275.18	913.146
		2170.2			1921.16	409.137	604.811	1340.07	847.921	515.868	640.388	527.727	456.573	545.516	741.19	800.485	776.767	747.119	972.441	782.696	592.952	1488.31	847.921		4310.76	925.005
		2170.2			1921.16	409.137	604.811	1340.07	847.921	515.868	640.388	527.727	456.573	551.445	741.19	800.485	776.767	753.049	990.229	782.696	592.952	1488.31	1168.11		4358.2	925.005
		2170.2			1921.16	415.066	604.811	1340.07	847.921	521.798	640.388	527.727	456.573	551.445	741.19	800.485	776.767	758.978	990.229	788.626	592.952	1494.24	1381.58		4364.12	936.864
		2170.2			1927.09	415.066	610.74	1346	853.85	521.798	646.317	527.727	456.573	563.304	741.19	806.414	776.767	758.978	990.229	788.626	592.952	1494.24	1381.58		4411.56	936.864
		2176.13			1927.09	415.066	616.67	1346	853.85	521.798	646.317	533.657	456.573	563.304	747.119	806.414	776.767	764.908	996.159	788.626	592.952	1494.24	1233.34		4435.28	936.864
		2187.99			1933.02	415.066	616.67	1346	859.78	521.798	652.247	533.657	456.573	563.304	753.049	806.414	782.696	764.908	996.159	788.626	592.952	1500.17	901.287		4441.21	936.864
		2187.99			1938.95	415.066	616.67	1351.93	859.78	521.798	658.176	533.657	456.573	563.304	753.049	818.273	788.626	764.908	1002.09	794.555	598.881	1506.1	1043.6		4459	936.864
		2187.99			1938.95	420.996	616.67	1351.93	877.569	527.727	658.176	533.657	462.502	563.304	753.049	818.273	788.626	770.837	1002.09	800.485	598.881	1506.1	1108.82		4470.86	942.793
		2187.99			1944.88	420.996	616.67	1357.86	883.498	533.657	658.176	533.657	462.502	569.234	753.049	824.203	794.555	770.837	1002.09	806.414	598.881	1506.1	1405.3		4494.57	942.793
		2193.92			1944.88	420.996	622.599	1357.86	883.498	533.657	658.176	539.586	462.502	569.234	758.978	824.203	794.555	770.837	1002.09	812.344	598.881	1512.03	1203.69		4530.15	954.652
		2193.92			1956.74	420.996	622.599	1357.86	883.498	533.657	664.106	539.586	462.502	569.234	758.978	830.132	794.555	776.767	1008.02	812.344	604.811	1517.96	895.357		4536.08	954.652
		2193.92			1956.74	420.996	622.599	1363.79	883.498	539.586	664.106	545.516	468.432	569.234	758.978	830.132	794.555	776.767	1013.95	812.344	604.811	1517.96	1251.13		4595.38	960.582
		2199.85			1962.67	420.996	622.599	1375.65	889.428	539.586	664.106	545.516	468.432	569.234	764.908	830.132	794.555	782.696	1019.88	812.344	604.811	1517.96	1197.76		4696.18	966.511
		2205.78			1962.67	426.925	622.599	1375.65	889.428	539.586	670.035	545.516	468.432	569.234	764.908	836.062	794.555	782.696	1025.81	812.344	604.811	1517.96	1393.44		4702.11	966.511
		2205.78			1968.6	426.925	628.529	1381.58	895.357	539.586	670.035	557.375	468.432	575.163	764.908	836.062	800.485	782.696	1025.81	818.273	610.74	1529.82	1037.67		4713.97	966.511
		2205.78			1968.6	426.925	628.529	1387.51	901.287	539.586	670.035	557.375	468.432	575.163	764.908	836.062	800.485	782.696	1031.74	818.273	610.74	1535.74	889.428		4725.83	966.511
		2205.78			1974.53	426.925	628.529	1393.44	919.075	545.516	675.965	557.375	468.432	581.093	770.837	836.062	800.485	782.696	1031.74	818.273	610.74	1541.67	1197.76		4743.61	972.441
		2205.78			1974.53	426.925	628.529	1393.44	925.005	545.516	675.965	557.375	468.432	581.093	776.767	836.062	800.485	788.626	1031.74	818.273	610.74	1547.6	1197.76		4749.54	978.37
		2205.78			1974.53	432.855	628.529	1399.37	925.005	545.516	675.965	557.375	474.361	581.093	776.767	841.991	806.414	788.626	1031.74	818.273	610.74	1547.6	948.723		4773.26	978.37
		2211.71			1980.46	432.855	634.458	1405.3	925.005	545.516	675.965	557.375	480.291	587.022	776.767	841.991	812.344	788.626	1037.67	824.203	610.74	1547.6	1037.67		4814.77	984.3
		2217.64			1980.46	432.855	634.458	1405.3	925.005	545.516	681.894	563.304	480.291	587.022	782.696	841.991	812.344	794.555	1037.67	824.203	616.67	1547.6	764.908		4862.2	990.229
		2223.57			1986.39	432.855	634.458	1411.23	930.934	545.516	681.894	563.304	486.22	592.952	782.696	841.991	812.344	794.555	1043.6	824.203	616.67	1553.53	972.441		4879.99	990.229
		2223.57			1986.39	432.855	634.458	1411.23	930.934	545.516	681.894	563.304	486.22	592.952	782.696	847.921	818.273	794.555	1043.6	824.203	616.67	1559.46	1114.75		5277.27	996.159
		2223.57			1986.39	432.855	646.317	1411.23	936.864	545.516	687.824	563.304	486.22	592.952	782.696	853.85	818.273	794.555	1043.6	830.132	616.67	1559.46	948.723		5312.85	996.159
		2223.57			1992.32	432.855	646.317	1417.15	942.793	545.516	687.824	563.304	486.22	592.952	788.626	853.85	824.203	794.555	1043.6	836.062	622.599	1565.39	1174.04		5401.79	996.159
		2229.5			1992.32	432.855	646.317	1429.01	942.793	545.516	687.824	563.304	492.15	592.952	788.626	859.78	824.203	800.485	1049.52	841.991	622.599	1565.39	2004.18		5407.72	996.159
		2235.43			1998.25	432.855	646.317	1429.01	942.793	551.445	693.754	563.304	492.15	598.881	788.626	859.78	830.132	800.485	1055.45	847.921	622.599	1571.32	1215.55		5425.51	996.159
		2235.43			1998.25	432.855	652.247	1434.94	948.723	551.445	693.754	563.304	492.15	598.881	794.555	859.78	830.132	806.414	1055.45	853.85	628.529	1571.32	883.498		5431.44	1002.09
		2241.36			1998.25	432.855	652.247	1440.87	948.723	557.375	699.683	563.304	492.15	598.881	794.555	865.71	830.132	806.414	1061.38	853.85	634.458	1577.25	1073.24		5490.73	1002.09
		2241.36			2004.18	438.784	652.247	1440.87	948.723	557.375	699.683	563.304	492.15	598.881	794.555	865.71	830.132	806.414	1067.31	853.85	634.458	1577.25	901.287		5508.52	1002.09
		2241.36			2010.11	438.784	652.247	1452.73	954.652	557.375	699.683	569.234	498.079	604.811	794.555	865.71	830.132	806.414	1067.31	859.78	634.458	1577.25	1002.09			1008.02
		2241.36			2021.97	438.784	652.247	1458.66	954.652	563.304	699.683	569.234	504.009	604.811	794.555	865.71	830.132	812.344	1067.31	859.78	634.458	1583.18	936.864			1008.02
		2247.29			2021.97	438.784	652.247	1464.59	954.652	563.304	705.613	569.234	504.009	604.811	800.485	865.71	830.132	812.344	1073.24	859.78	634.458	1583.18	1179.97			1013.95
		2247.29			2021.97	438.784	658.176	1464.59	954.652	563.304	705.613	569.234	504.009	604.811	800.485	871.639	830.132	812.344	1073.24	859.78	640.388	1589.11	1179.97			1019.88
		2247.29			2021.97	438.784	658.176	1464.59	960.582	563.304	705.613	575.163	504.009	604.811	806.414	871.639	830.132	812.344	1073.24	859.78	640.388	1589.11	960.582			1019.88
		2259.15			2027.89	438.784	658.176	1464.59	960.582	563.304	711.542	575.163	504.009	610.74	806.414	877.569	830.132	812.344	1073.24	859.78	640.388	1589.11	1304.49			1019.88
		2259.15			2033.82	444.714	658.176	1464.59	960.582	563.304	711.542	575.163	509.938	610.74	806.414	877.569	836.062	818.273	1073.24	865.71	640.388	1589.11	1417.15			1025.81
		2265.08			2033.82	444.714	658.176	1470.52	966.511	563.304	711.542	581.093	515.868	616.67	806.414	883.498	836.062	818.273	1079.17	865.71	640.388	1595.04	889.428			1025.81
		2265.08			2033.82	444.714	658.176	1476.45	966.511	563.304	711.542	581.093	515.868	622.599	806.414	889.428	836.062	830.132	1085.1	865.71	640.388	1595.04	1079.17			1025.81
		2271.01			2033.82	444.714	658.176	1476.45	972.441	569.234	717.472	581.093	515.868	622.599	806.414	889.428	836.062	836.062	1085.1	865.71	646.317	1600.97	1079.17			1037.67
		2271.01			2039.75	444.714	664.106	1482.38	972.441	569.234	723.401	581.093	515.868	628.529	812.344	889.428	841.991	836.062	1091.03	871.639	646.317	1600.97	966.511			1037.67
		2276.93			2045.68	450.643	670.035	1482.38	972.441	575.163	723.401	581.093	521.798	628.529	812.344	889.428	841.991	841.991	1091.03	871.639	646.317	1600.97	1280.78			1037.67
		2282.86			2045.68	450.643	670.035	1488.31	972.441	575.163	729.331	587.022	521.798	628.529	812.344	889.428	847.921	847.921	1091.03	871.639	646.317	1606.9	1500.17			1049.52
		2282.86			2045.68	450.643	670.035	1500.17	978.37	575.163	729.331	587.022	521.798	634.458	818.273	895.357	847.921	847.921	1091.03	871.639	646.317	1612.83	1245.2			1049.52
		2288.79			2051.61	450.643	670.035	1500.17	984.3	581.093	729.331	587.022	527.727	634.458	818.273	901.287	847.921	853.85	1096.96	877.569	652.247	1618.76	919.075			1049.52
		2294.72			2051.61	456.573	670.035	1517.96	984.3	581.093	729.331	587.022	527.727	634.458	818.273	907.216	847.921	859.78	1096.96	877.569	652.247	1618.76	1067.31			1049.52
		2294.72			2057.54	456.573	675.965	1523.89	984.3	581.093	735.26	587.022	527.727	634.458	818.273	907.216	853.85	865.71	1096.96	883.498	652.247	1624.69	806.414			1049.52
		2300.65			2057.54	456.573	675.965	1523.89	990.229	581.093	735.26	592.952	533.657	634.458	818.273	907.216	853.85	865.71	1102.89	883.498	652.247	1624.69	1120.68			1055.45
		2300.65			2057.54	456.573	681.894	1529.82	990.229	581.093	735.26	592.952	533.657	640.388	818.273	907.216	853.85	871.639	1108.82	889.428	652.247	1624.69	1506.1			1055.45
		2300.65			2057.54	456.573	681.894	1529.82	996.159	581.093	735.26	592.952	533.657	640.388	818.273	913.146	853.85	871.639	1108.82	889.428	658.176	1624.69	1008.02			1055.45
		2312.51			2069.4	456.573	693.754	1535.74	996.159	581.093	735.26	592.952	533.657	640.388	818.273	913.146	853.85	871.639	1108.82	889.428	658.176	1624.69	1197.76			1061.38
		2318.44			2069.4	462.502	693.754	1535.74	1002.09	587.022	741.19	592.952	539.586	640.388	824.203	913.146	859.78	877.569	1120.68	889.428	658.176	1630.62	1067.31			1061.38
		2324.37			2069.4	462.502	693.754	1535.74	1002.09	587.022	741.19	592.952	539.586	646.317	824.203	919.075	859.78	877.569	1120.68	895.357	658.176	1630.62	1820.36			1061.38
		2324.37			2075.33	462.502	693.754	1541.67	1008.02	587.022	741.19	592.952	545.516	646.317	830.132	919.075	859.78	877.569	1120.68	895.357	658.176	1630.62	1666.19			1061.38
		2330.3			2087.19	462.502	693.754	1541.67	1013.95	592.952	741.19	598.881	545.516	646.317	830.132	919.075	865.71	877.569	1126.61	895.357	664.106	1630.62	1778.86			1067.31
		2330.3			2087.19	462.502	693.754	1565.39	1019.88	592.952	747.119	598.881	545.516	652.247	830.132	925.005	865.71	883.498	1132.54	895.357	664.106	1630.62	2579.34			1067.31
		2336.23			2087.19	462.502	693.754	1565.39	1025.81	592.952	747.119	598.881	545.516	652.247	830.132	925.005	871.639	883.498	1132.54	895.357	664.106	1630.62	1494.24			1067.31
		2342.16			2093.12	468.432	699.683	1571.32	1025.81	592.952	747.119	598.881	545.516	652.247	836.062	936.864	871.639	883.498	1132.54	901.287	664.106	1630.62	1085.1			1067.31
		2348.09			2093.12	468.432	699.683	1571.32	1025.81	592.952	747.119	598.881	545.516	658.176	836.062	942.793	877.569	883.498	1132.54	901.287	670.035	1630.62	2057.54			1067.31
		2348.09			2099.05	474.361	699.683	1577.25	1031.74	592.952	753.049	598.881	545.516	658.176	836.062	942.793	877.569	889.428	1138.47	901.287	670.035	1636.55	1494.24			1073.24
		2354.02			2099.05	474.361	705.613	1583.18	1031.74	592.952	753.049	598.881	551.445	658.176	836.062	948.723	877.569	889.428	1138.47	907.216	670.035	1642.48	1962.67			1079.17
		2359.95			2104.98	474.361	711.542	1589.11	1031.74	598.881	758.978	604.811	557.375	658.176	841.991	948.723	883.498	895.357	1144.4	907.216	670.035	1642.48	1488.31			1085.1
		2365.88			2110.91	474.361	711.542	1595.04	1031.74	604.811	764.908	604.811	557.375	664.106	841.991	948.723	883.498	895.357	1144.4	907.216	670.035	1648.41	1458.66			1085.1
		2371.81			2110.91	474.361	717.472	1595.04	1031.74	604.811	764.908	604.811	557.375	664.106	841.991	948.723	883.498	895.357	1144.4	907.216	670.035	1648.41	1031.74			1091.03
		2371.81			2110.91	474.361	717.472	1600.97	1043.6	604.811	770.837	610.74	557.375	664.106	847.921	954.652	883.498	895.357	1156.26	913.146	670.035	1654.34	1535.74			1096.96
		2371.81			2110.91	474.361	723.401	1600.97	1043.6	604.811	770.837	610.74	563.304	664.106	847.921	954.652	883.498	895.357	1162.19	913.146	675.965	1672.12	1612.83			1096.96
		2377.74			2116.84	480.291	723.401	1600.97	1043.6	604.811	770.837	616.67	563.304	664.106	847.921	954.652	883.498	901.287	1162.19	925.005	675.965	1672.12	1126.61			1096.96
		2377.74			2116.84	480.291	723.401	1600.97	1049.52	610.74	770.837	616.67	563.304	670.035	847.921	954.652	883.498	901.287	1162.19	925.005	681.894	1672.12	1073.24			1096.96
		2377.74			2122.77	480.291	729.331	1600.97	1049.52	610.74	776.767	616.67	563.304	670.035	853.85	954.652	883.498	907.216	1162.19	930.934	681.894	1678.05	1203.69			1096.96
		2383.67			2128.7	480.291	729.331	1600.97	1049.52	610.74	776.767	616.67	563.304	670.035	853.85	960.582	889.428	907.216	1168.11	930.934	681.894	1678.05	1340.07			1102.89
		2389.6			2128.7	480.291	729.331	1600.97	1049.52	610.74	788.626	622.599	569.234	670.035	865.71	960.582	889.428	913.146	1168.11	930.934	681.894	1695.84	1091.03			1102.89
		2395.52			2128.7	486.22	729.331	1612.83	1055.45	610.74	788.626	622.599	569.234	675.965	865.71	966.511	895.357	913.146	1174.04	930.934	681.894	1695.84	1049.52			1102.89
		2395.52			2128.7	486.22	729.331	1624.69	1055.45	610.74	800.485	622.599	575.163	675.965	865.71	966.511	901.287	919.075	1174.04	936.864	681.894	1701.77	1150.33			1102.89
		2401.45			2134.63	486.22	735.26	1624.69	1061.38	610.74	800.485	622.599	575.163	675.965	865.71	972.441	907.216	919.075	1174.04	936.864	687.824	1713.63	1334.14			1114.75
		2401.45			2134.63	492.15	735.26	1624.69	1067.31	610.74	800.485	622.599	575.163	675.965	865.71	978.37	907.216	919.075	1174.04	936.864	687.824	1713.63	1114.75			1114.75
		2401.45			2140.56	492.15	735.26	1624.69	1073.24	610.74	800.485	622.599	575.163	681.894	865.71	984.3	913.146	919.075	1174.04	936.864	687.824	1719.56	907.216			1120.68
		2407.38			2140.56	492.15	735.26	1636.55	1079.17	616.67	800.485	622.599	575.163	681.894	871.639	984.3	919.075	925.005	1179.97	942.793	687.824	1719.56	1903.38			1120.68
		2407.38			2140.56	492.15	735.26	1636.55	1079.17	616.67	800.485	628.529	575.163	687.824	871.639	984.3	919.075	925.005	1179.97	942.793	693.754	1719.56	1642.48			1132.54
		2407.38			2146.49	498.079	735.26	1648.41	1079.17	616.67	806.414	628.529	575.163	687.824	871.639	990.229	925.005	925.005	1179.97	942.793	693.754	1725.49	1340.07			1138.47
		2413.31			2152.41	498.079	735.26	1648.41	1079.17	616.67	806.414	628.529	575.163	687.824	871.639	990.229	925.005	925.005	1179.97	942.793	699.683	1725.49	1073.24			1138.47
		2413.31			2158.34	498.079	735.26	1660.26	1091.03	616.67	812.344	634.458	581.093	687.824	871.639	990.229	925.005	930.934	1185.9	942.793	699.683	1731.42	1292.63			1150.33
		2419.24			2158.34	498.079	741.19	1666.19	1096.96	622.599	818.273	634.458	581.093	693.754	877.569	990.229	930.934	930.934	1185.9	942.793	699.683	1731.42	1191.83			1150.33
		2431.1			2158.34	498.079	741.19	1672.12	1102.89	622.599	818.273	634.458	581.093	693.754	883.498	1002.09	936.864	930.934	1191.83	948.723	699.683	1731.42	1387.51			1150.33
		2431.1			2164.27	498.079	741.19	1672.12	1102.89	622.599	818.273	640.388	581.093	693.754	889.428	1002.09	936.864	936.864	1191.83	954.652	705.613	1737.35	1227.41			1156.26
		2437.03			2164.27	504.009	747.119	1672.12	1102.89	622.599	818.273	640.388	581.093	693.754	895.357	1002.09	942.793	936.864	1203.69	954.652	705.613	1749.21	1399.37			1156.26
		2437.03			2164.27	504.009	753.049	1678.05	1114.75	622.599	818.273	646.317	581.093	693.754	901.287	1008.02	948.723	942.793	1203.69	954.652	705.613	1755.14	1346			1156.26
		2437.03			2170.2	504.009	758.978	1678.05	1120.68	622.599	824.203	646.317	581.093	699.683	901.287	1019.88	954.652	942.793	1203.69	954.652	705.613	1755.14	1346			1162.19
		2442.96			2176.13	504.009	764.908	1678.05	1120.68	628.529	824.203	646.317	587.022	699.683	901.287	1019.88	954.652	942.793	1215.55	954.652	705.613	1755.14	1399.37			1168.11
		2442.96			2182.06	504.009	764.908	1683.98	1120.68	628.529	824.203	652.247	587.022	699.683	901.287	1031.74	960.582	948.723	1215.55	960.582	705.613	1761.07	1316.35			1174.04
		2460.75			2182.06	509.938	770.837	1683.98	1120.68	628.529	824.203	652.247	587.022	699.683	907.216	1031.74	960.582	954.652	1215.55	960.582	705.613	1761.07	1683.98			1174.04
		2460.75			2182.06	509.938	770.837	1689.91	1126.61	628.529	830.132	652.247	592.952	699.683	907.216	1031.74	960.582	954.652	1215.55	960.582	705.613	1761.07	1683.98			1179.97
		2478.54			2193.92	509.938	770.837	1695.84	1126.61	628.529	830.132	658.176	592.952	699.683	913.146	1031.74	960.582	954.652	1215.55	960.582	711.542	1767	1049.52			1179.97
		2484.47			2193.92	509.938	770.837	1701.77	1132.54	628.529	830.132	664.106	592.952	705.613	913.146	1037.67	966.511	960.582	1221.48	966.511	711.542	1767	1126.61			1179.97
		2496.33			2199.85	509.938	776.767	1707.7	1132.54	628.529	830.132	664.106	598.881	711.542	913.146	1037.67	966.511	960.582	1221.48	972.441	711.542	1772.93	1280.78			1185.9
		2496.33			2199.85	509.938	776.767	1707.7	1144.4	634.458	830.132	664.106	598.881	717.472	913.146	1043.6	966.511	966.511	1221.48	972.441	711.542	1772.93	1440.87			1191.83
		2496.33			2199.85	515.868	776.767	1725.49	1144.4	634.458	836.062	664.106	604.811	717.472	913.146	1043.6	966.511	972.441	1227.41	972.441	717.472	1778.86	1381.58			1191.83
		2496.33			2205.78	515.868	776.767	1725.49	1156.26	634.458	836.062	670.035	604.811	717.472	913.146	1049.52	966.511	972.441	1233.34	972.441	723.401	1784.78	3427.26			1197.76
		2502.26			2205.78	521.798	776.767	1737.35	1156.26	634.458	836.062	670.035	610.74	717.472	919.075	1049.52	972.441	972.441	1239.27	972.441	723.401	1784.78	1559.46			1203.69
		2514.12			2205.78	521.798	776.767	1737.35	1162.19	634.458	836.062	670.035	610.74	717.472	919.075	1055.45	972.441	978.37	1239.27	978.37	723.401	1790.71	1642.48			1215.55
		2514.12			2205.78	521.798	776.767	1743.28	1162.19	634.458	836.062	675.965	610.74	717.472	925.005	1055.45	978.37	984.3	1239.27	978.37	723.401	1790.71	1351.93			1215.55
		2520.04			2211.71	521.798	782.696	1743.28	1174.04	640.388	841.991	675.965	610.74	717.472	925.005	1055.45	984.3	984.3	1245.2	978.37	723.401	1802.57	1209.62			1215.55
		2520.04			2217.64	521.798	782.696	1749.21	1179.97	640.388	841.991	675.965	616.67	723.401	925.005	1061.38	990.229	990.229	1245.2	978.37	729.331	1802.57	1357.86			1221.48
		2525.97			2217.64	527.727	788.626	1749.21	1185.9	640.388	841.991	675.965	616.67	723.401	925.005	1061.38	990.229	996.159	1251.13	984.3	729.331	1808.5	1150.33			1221.48
		2531.9			2223.57	527.727	788.626	1749.21	1191.83	640.388	841.991	675.965	616.67	729.331	936.864	1061.38	990.229	996.159	1257.06	984.3	729.331	1814.43	1452.73			1221.48
		2531.9			2223.57	527.727	794.555	1749.21	1191.83	640.388	841.991	681.894	616.67	729.331	936.864	1061.38	996.159	996.159	1257.06	984.3	729.331	1820.36	1055.45			1221.48
		2537.83			2229.5	527.727	800.485	1749.21	1191.83	640.388	841.991	681.894	622.599	729.331	936.864	1061.38	996.159	996.159	1257.06	984.3	729.331	1820.36	1227.41			1227.41
		2543.76			2235.43	527.727	806.414	1755.14	1197.76	646.317	847.921	681.894	622.599	729.331	936.864	1073.24	1002.09	996.159	1257.06	984.3	729.331	1820.36	1334.14			1227.41
		2567.48			2235.43	527.727	806.414	1755.14	1197.76	646.317	853.85	681.894	622.599	735.26	942.793	1079.17	1002.09	1002.09	1262.99	990.229	735.26	1832.22	1921.16			1233.34
		2567.48			2235.43	527.727	806.414	1755.14	1209.62	646.317	853.85	693.754	628.529	741.19	942.793	1085.1	1002.09	1002.09	1268.92	990.229	735.26	1850.01	1191.83			1239.27
		2573.41			2241.36	527.727	806.414	1755.14	1209.62	646.317	853.85	699.683	628.529	741.19	942.793	1085.1	1008.02	1008.02	1268.92	990.229	735.26	1861.87	1749.21			1245.2
		2579.34			2247.29	533.657	806.414	1761.07	1209.62	646.317	853.85	699.683	628.529	741.19	942.793	1085.1	1008.02	1013.95	1280.78	996.159	735.26	1867.8	1494.24			1245.2
		2585.27			2253.22	533.657	806.414	1761.07	1209.62	646.317	859.78	699.683	628.529	747.119	942.793	1085.1	1008.02	1013.95	1280.78	996.159	735.26	1891.52	1606.9			1245.2
		2585.27			2253.22	533.657	812.344	1772.93	1221.48	652.247	859.78	705.613	628.529	753.049	948.723	1085.1	1008.02	1019.88	1280.78	1002.09	735.26	1891.52	2478.54			1245.2
		2591.2			2253.22	539.586	812.344	1778.86	1227.41	652.247	859.78	705.613	628.529	753.049	954.652	1085.1	1008.02	1025.81	1280.78	1002.09	735.26	1903.38	1156.26			1251.13
		2591.2			2265.08	539.586	812.344	1784.78	1227.41	652.247	865.71	711.542	628.529	753.049	960.582	1091.03	1013.95	1031.74	1286.71	1002.09	741.19	1903.38	1411.23			1251.13
		2597.13			2271.01	539.586	818.273	1796.64	1233.34	652.247	871.639	711.542	628.529	758.978	960.582	1096.96	1013.95	1031.74	1286.71	1008.02	741.19	1903.38	1832.22			1257.06
		2603.06			2271.01	545.516	818.273	1802.57	1257.06	658.176	877.569	711.542	634.458	758.978	966.511	1108.82	1019.88	1043.6	1286.71	1008.02	747.119	1903.38	1689.91			1262.99
		2608.99			2276.93	545.516	824.203	1802.57	1257.06	658.176	877.569	717.472	634.458	758.978	966.511	1108.82	1019.88	1043.6	1292.63	1008.02	753.049	1909.3	1737.35			1268.92
		2614.92			2288.79	545.516	824.203	1802.57	1257.06	658.176	883.498	717.472	634.458	758.978	966.511	1114.75	1019.88	1055.45	1298.56	1008.02	753.049	1915.23	1393.44			1268.92
		2620.85			2294.72	545.516	824.203	1808.5	1262.99	664.106	883.498	723.401	634.458	758.978	966.511	1114.75	1019.88	1067.31	1304.49	1013.95	758.978	1915.23	1517.96			1274.85
		2620.85			2294.72	545.516	830.132	1808.5	1262.99	664.106	883.498	723.401	634.458	758.978	972.441	1114.75	1019.88	1073.24	1304.49	1013.95	758.978	1921.16	2419.24			1286.71
		2626.78			2300.65	545.516	830.132	1826.29	1262.99	664.106	883.498	723.401	640.388	758.978	972.441	1120.68	1037.67	1073.24	1304.49	1013.95	758.978	1921.16	1547.6			1286.71
		2626.78			2306.58	545.516	830.132	1838.15	1268.92	664.106	889.428	729.331	640.388	764.908	972.441	1120.68	1037.67	1073.24	1310.42	1013.95	758.978	1927.09	1547.6			1292.63
		2632.71			2312.51	545.516	836.062	1838.15	1280.78	664.106	895.357	729.331	646.317	764.908	972.441	1126.61	1043.6	1079.17	1322.28	1013.95	758.978	1944.88	1719.56			1292.63
		2638.64			2318.44	551.445	836.062	1850.01	1280.78	664.106	895.357	729.331	646.317	764.908	972.441	1126.61	1043.6	1079.17	1322.28	1019.88	758.978	1944.88	1879.66			1292.63
		2638.64			2318.44	551.445	836.062	1850.01	1280.78	670.035	901.287	735.26	646.317	764.908	972.441	1132.54	1043.6	1085.1	1328.21	1025.81	758.978	1950.81	1838.15			1298.56
		2638.64			2330.3	551.445	841.991	1861.87	1280.78	670.035	901.287	735.26	646.317	764.908	984.3	1132.54	1049.52	1085.1	1328.21	1025.81	764.908	1956.74	1695.84			1298.56
		2644.56			2330.3	551.445	841.991	1861.87	1280.78	670.035	901.287	735.26	652.247	770.837	984.3	1138.47	1055.45	1091.03	1328.21	1031.74	764.908	1962.67	1304.49			1304.49
		2662.35			2336.23	551.445	841.991	1861.87	1280.78	670.035	907.216	741.19	652.247	770.837	990.229	1138.47	1061.38	1091.03	1334.14	1031.74	764.908	1968.6	1369.72			1304.49
		2662.35			2336.23	557.375	841.991	1861.87	1292.63	670.035	907.216	741.19	652.247	770.837	990.229	1144.4	1061.38	1096.96	1334.14	1031.74	764.908	1968.6	1328.21			1310.42
		2668.28			2342.16	557.375	847.921	1867.8	1298.56	670.035	913.146	741.19	652.247	770.837	990.229	1144.4	1061.38	1102.89	1340.07	1037.67	764.908	1968.6	2288.79			1316.35
		2668.28			2348.09	557.375	847.921	1879.66	1304.49	675.965	913.146	741.19	658.176	770.837	990.229	1144.4	1067.31	1102.89	1340.07	1037.67	770.837	1974.53	2472.61			1316.35
		2668.28			2359.95	557.375	847.921	1879.66	1304.49	675.965	919.075	741.19	664.106	776.767	996.159	1150.33	1067.31	1102.89	1340.07	1043.6	770.837	1974.53	1363.79			1316.35
		2674.21			2365.88	557.375	847.921	1879.66	1310.42	675.965	919.075	741.19	664.106	776.767	1002.09	1156.26	1073.24	1102.89	1346	1043.6	770.837	1974.53	1399.37			1316.35
		2674.21			2365.88	563.304	853.85	1885.59	1310.42	681.894	919.075	741.19	670.035	776.767	1002.09	1156.26	1073.24	1108.82	1346	1049.52	776.767	1974.53	1695.84			1316.35
		2674.21			2371.81	563.304	853.85	1885.59	1322.28	681.894	930.934	753.049	670.035	776.767	1002.09	1156.26	1079.17	1120.68	1351.93	1049.52	776.767	1986.39	1257.06			1316.35
		2680.14			2377.74	563.304	853.85	1909.3	1322.28	681.894	936.864	753.049	670.035	776.767	1008.02	1162.19	1079.17	1126.61	1357.86	1049.52	776.767	1992.32	1257.06			1322.28
		2680.14			2377.74	569.234	865.71	1909.3	1328.21	681.894	936.864	753.049	670.035	782.696	1008.02	1162.19	1091.03	1132.54	1363.79	1049.52	776.767	1998.25	1873.73			1328.21
		2680.14			2377.74	569.234	865.71	1915.23	1334.14	681.894	936.864	758.978	670.035	782.696	1013.95	1162.19	1091.03	1132.54	1363.79	1055.45	776.767	2004.18	1998.25			1328.21
		2680.14			2395.52	569.234	865.71	1921.16	1334.14	681.894	942.793	764.908	670.035	782.696	1013.95	1162.19	1096.96	1144.4	1363.79	1055.45	776.767	2004.18	1334.14			1334.14
		2697.93			2395.52	575.163	865.71	1921.16	1340.07	681.894	942.793	764.908	675.965	782.696	1013.95	1162.19	1096.96	1150.33	1375.65	1055.45	782.696	2004.18	1998.25			1334.14
		2697.93			2395.52	575.163	865.71	1927.09	1351.93	681.894	942.793	764.908	675.965	788.626	1019.88	1162.19	1102.89	1150.33	1375.65	1055.45	782.696	2004.18	1322.28			1340.07
		2709.79			2395.52	575.163	871.639	1927.09	1351.93	687.824	942.793	770.837	675.965	788.626	1019.88	1168.11	1108.82	1150.33	1381.58	1055.45	782.696	2004.18	2715.72			1351.93
		2715.72			2395.52	581.093	877.569	1933.02	1357.86	687.824	942.793	770.837	681.894	788.626	1019.88	1168.11	1108.82	1150.33	1381.58	1061.38	782.696	2016.04	1446.8			1363.79
		2715.72			2419.24	581.093	877.569	1933.02	1357.86	687.824	948.723	776.767	681.894	800.485	1019.88	1174.04	1108.82	1150.33	1381.58	1061.38	782.696	2021.97	1369.72			1363.79
		2727.58			2419.24	581.093	877.569	1938.95	1363.79	687.824	948.723	776.767	681.894	800.485	1019.88	1179.97	1108.82	1150.33	1381.58	1061.38	788.626	2021.97	2858.03			1363.79
		2727.58			2425.17	581.093	877.569	1944.88	1363.79	693.754	954.652	782.696	681.894	800.485	1025.81	1179.97	1120.68	1150.33	1387.51	1067.31	788.626	2027.89	1440.87			1369.72
		2727.58			2425.17	587.022	883.498	1950.81	1363.79	693.754	960.582	782.696	681.894	806.414	1025.81	1185.9	1120.68	1150.33	1387.51	1067.31	794.555	2033.82	2597.13			1369.72
		2733.51			2425.17	587.022	883.498	1956.74	1369.72	693.754	960.582	782.696	681.894	806.414	1025.81	1191.83	1126.61	1156.26	1387.51	1067.31	794.555	2033.82	2110.91			1369.72
		2739.44			2431.1	587.022	883.498	1974.53	1375.65	699.683	966.511	782.696	681.894	806.414	1025.81	1191.83	1126.61	1156.26	1387.51	1073.24	794.555	2033.82	1648.41			1381.58
		2739.44			2437.03	587.022	883.498	1974.53	1387.51	699.683	966.511	788.626	687.824	806.414	1031.74	1191.83	1132.54	1156.26	1387.51	1073.24	794.555	2039.75	1695.84			1381.58
		2745.37			2448.89	587.022	895.357	1974.53	1387.51	699.683	972.441	788.626	687.824	806.414	1031.74	1191.83	1138.47	1162.19	1393.44	1073.24	794.555	2045.68	1523.89			1387.51
		2751.3			2448.89	592.952	895.357	1980.46	1393.44	699.683	978.37	788.626	687.824	812.344	1031.74	1197.76	1138.47	1168.11	1393.44	1079.17	800.485	2051.61	2502.26			1393.44
		2757.23			2448.89	592.952	895.357	1980.46	1393.44	705.613	978.37	794.555	693.754	812.344	1031.74	1197.76	1138.47	1174.04	1393.44	1079.17	800.485	2069.4	2858.03			1399.37
		2763.16			2454.82	592.952	895.357	1986.39	1393.44	705.613	978.37	794.555	693.754	812.344	1037.67	1197.76	1138.47	1174.04	1393.44	1079.17	800.485	2069.4	2128.7			1399.37
		2763.16			2454.82	592.952	895.357	1992.32	1399.37	705.613	978.37	800.485	693.754	812.344	1037.67	1203.69	1138.47	1174.04	1393.44	1079.17	800.485	2075.33	1867.8			1399.37
		2769.08			2454.82	592.952	901.287	1992.32	1405.3	711.542	978.37	800.485	699.683	812.344	1037.67	1209.62	1144.4	1185.9	1399.37	1079.17	812.344	2075.33	1227.41			1405.3
		2786.87			2466.68	598.881	907.216	1992.32	1411.23	711.542	984.3	806.414	699.683	818.273	1043.6	1209.62	1144.4	1185.9	1399.37	1085.1	812.344	2075.33	2537.83			1405.3
		2810.59			2466.68	598.881	907.216	1992.32	1411.23	717.472	984.3	812.344	699.683	818.273	1043.6	1209.62	1144.4	1191.83	1411.23	1085.1	812.344	2081.26	1743.28			1405.3
		2810.59			2466.68	598.881	907.216	1998.25	1411.23	717.472	990.229	812.344	705.613	818.273	1049.52	1209.62	1150.33	1191.83	1417.15	1085.1	818.273	2081.26	2110.91			1411.23
		2828.38			2472.61	604.811	907.216	2004.18	1417.15	717.472	990.229	812.344	705.613	818.273	1055.45	1215.55	1156.26	1191.83	1417.15	1085.1	818.273	2093.12	1500.17			1417.15
		2846.17			2472.61	604.811	907.216	2004.18	1423.08	717.472	996.159	812.344	705.613	818.273	1055.45	1221.48	1162.19	1191.83	1417.15	1091.03	818.273	2099.05	1411.23			1417.15
		2846.17			2472.61	604.811	913.146	2004.18	1434.94	723.401	1002.09	818.273	711.542	818.273	1055.45	1221.48	1162.19	1191.83	1423.08	1091.03	818.273	2099.05	1577.25			1417.15
		2863.96			2484.47	604.811	913.146	2010.11	1434.94	723.401	1008.02	818.273	711.542	818.273	1061.38	1221.48	1168.11	1191.83	1429.01	1096.96	818.273	2104.98	1879.66			1417.15
		2863.96			2484.47	604.811	913.146	2016.04	1446.8	729.331	1008.02	830.132	711.542	824.203	1061.38	1227.41	1168.11	1197.76	1429.01	1096.96	818.273	2104.98	1683.98			1423.08
		2869.89			2490.4	610.74	919.075	2021.97	1452.73	729.331	1008.02	830.132	711.542	824.203	1067.31	1239.27	1174.04	1197.76	1434.94	1102.89	818.273	2110.91	2371.81			1423.08
		2875.82			2490.4	610.74	925.005	2027.89	1452.73	735.26	1013.95	836.062	711.542	824.203	1067.31	1239.27	1174.04	1197.76	1434.94	1102.89	824.203	2110.91	1446.8			1423.08
		2893.6			2496.33	610.74	925.005	2033.82	1458.66	735.26	1013.95	836.062	717.472	824.203	1073.24	1239.27	1179.97	1197.76	1440.87	1102.89	824.203	2110.91	2508.19			1429.01
		2893.6			2496.33	610.74	925.005	2051.61	1458.66	735.26	1025.81	836.062	717.472	830.132	1079.17	1257.06	1179.97	1197.76	1440.87	1102.89	824.203	2110.91	1369.72			1434.94
		2899.53			2508.19	616.67	925.005	2051.61	1458.66	735.26	1025.81	847.921	717.472	830.132	1079.17	1257.06	1179.97	1203.69	1446.8	1108.82	824.203	2110.91	2063.47			1434.94
		2911.39			2514.12	616.67	930.934	2057.54	1458.66	741.19	1031.74	847.921	717.472	830.132	1085.1	1262.99	1179.97	1209.62	1446.8	1108.82	836.062	2116.84	1547.6			1440.87
		2923.25			2514.12	616.67	930.934	2057.54	1464.59	741.19	1037.67	847.921	717.472	836.062	1091.03	1262.99	1179.97	1209.62	1446.8	1108.82	836.062	2116.84	1879.66			1440.87
		2929.18			2514.12	616.67	930.934	2057.54	1470.52	741.19	1043.6	847.921	717.472	841.991	1091.03	1268.92	1185.9	1209.62	1452.73	1108.82	836.062	2122.77	1274.85			1440.87
		2941.04			2520.04	616.67	930.934	2063.47	1470.52	753.049	1049.52	847.921	717.472	841.991	1091.03	1268.92	1191.83	1209.62	1452.73	1114.75	841.991	2122.77	1322.28			1440.87
		2952.9			2525.97	622.599	936.864	2063.47	1476.45	753.049	1055.45	847.921	717.472	841.991	1096.96	1274.85	1197.76	1209.62	1458.66	1120.68	841.991	2134.63	2104.98			1446.8
		2958.83			2525.97	622.599	936.864	2075.33	1476.45	753.049	1061.38	853.85	723.401	841.991	1096.96	1280.78	1203.69	1215.55	1458.66	1126.61	847.921	2140.56	2104.98			1452.73
		2970.69			2531.9	622.599	936.864	2075.33	1476.45	753.049	1067.31	853.85	723.401	841.991	1102.89	1280.78	1209.62	1215.55	1458.66	1126.61	847.921	2140.56	1933.02			1458.66
		2970.69			2549.69	622.599	936.864	2087.19	1482.38	753.049	1067.31	853.85	723.401	847.921	1102.89	1286.71	1215.55	1227.41	1458.66	1132.54	847.921	2140.56	1719.56			1458.66
		2976.62			2555.62	628.529	942.793	2099.05	1488.31	758.978	1067.31	859.78	723.401	847.921	1102.89	1286.71	1221.48	1233.34	1464.59	1132.54	847.921	2152.41	1695.84			1458.66
		3000.34			2567.48	628.529	942.793	2104.98	1494.24	758.978	1067.31	859.78	723.401	847.921	1108.82	1286.71	1227.41	1233.34	1464.59	1132.54	847.921	2152.41	1577.25			1458.66
		3006.27			2567.48	634.458	942.793	2104.98	1494.24	758.978	1073.24	859.78	729.331	847.921	1108.82	1292.63	1239.27	1233.34	1464.59	1138.47	853.85	2152.41	1565.39			1464.59
		3006.27			2567.48	634.458	942.793	2122.77	1494.24	758.978	1073.24	859.78	729.331	853.85	1114.75	1292.63	1239.27	1239.27	1464.59	1138.47	853.85	2152.41	1648.41			1470.52
		3024.05			2579.34	634.458	948.723	2122.77	1500.17	764.908	1073.24	865.71	729.331	853.85	1120.68	1298.56	1239.27	1239.27	1464.59	1138.47	853.85	2152.41	3201.94			1470.52
		3029.98			2585.27	634.458	948.723	2122.77	1500.17	764.908	1079.17	865.71	729.331	853.85	1120.68	1304.49	1239.27	1239.27	1464.59	1144.4	853.85	2158.34	1512.03			1470.52
		3029.98			2591.2	634.458	948.723	2122.77	1500.17	770.837	1079.17	871.639	729.331	859.78	1120.68	1304.49	1245.2	1245.2	1470.52	1144.4	859.78	2158.34	1405.3			1470.52
		3041.84			2603.06	634.458	948.723	2128.7	1506.1	770.837	1085.1	877.569	729.331	859.78	1120.68	1310.42	1251.13	1245.2	1470.52	1144.4	859.78	2164.27	1393.44			1482.38
		3047.77			2603.06	640.388	948.723	2128.7	1512.03	770.837	1085.1	877.569	735.26	865.71	1120.68	1310.42	1257.06	1245.2	1476.45	1150.33	865.71	2176.13	1683.98			1488.31
		3059.63			2608.99	640.388	954.652	2146.49	1512.03	770.837	1085.1	877.569	735.26	865.71	1120.68	1310.42	1262.99	1245.2	1476.45	1156.26	865.71	2182.06	2899.53			1488.31
		3071.49			2614.92	646.317	954.652	2152.41	1517.96	770.837	1091.03	877.569	735.26	865.71	1126.61	1310.42	1268.92	1245.2	1476.45	1156.26	865.71	2182.06	1500.17			1488.31
		3071.49			2614.92	652.247	954.652	2176.13	1517.96	770.837	1091.03	883.498	735.26	871.639	1126.61	1316.35	1268.92	1251.13	1482.38	1156.26	865.71	2182.06	1950.81			1500.17
		3083.35			2620.85	652.247	954.652	2187.99	1523.89	770.837	1091.03	889.428	735.26	877.569	1126.61	1328.21	1268.92	1251.13	1482.38	1162.19	871.639	2182.06	2579.34			1500.17
		3101.14			2620.85	658.176	966.511	2199.85	1523.89	776.767	1091.03	895.357	735.26	877.569	1132.54	1334.14	1268.92	1257.06	1482.38	1162.19	883.498	2182.06	1808.5			1506.1
		3136.71			2626.78	658.176	966.511	2199.85	1529.82	776.767	1091.03	895.357	735.26	877.569	1132.54	1334.14	1268.92	1257.06	1488.31	1162.19	883.498	2187.99	1535.74			1506.1
		3136.71			2632.71	658.176	966.511	2211.71	1541.67	782.696	1096.96	901.287	741.19	877.569	1144.4	1334.14	1280.78	1257.06	1500.17	1174.04	883.498	2187.99	4808.84			1512.03
		3142.64			2638.64	664.106	966.511	2235.43	1541.67	782.696	1096.96	901.287	747.119	877.569	1144.4	1340.07	1292.63	1257.06	1500.17	1174.04	889.428	2187.99	2496.33			1512.03
		3142.64			2638.64	664.106	972.441	2247.29	1541.67	782.696	1108.82	907.216	747.119	883.498	1150.33	1346	1292.63	1257.06	1506.1	1174.04	889.428	2193.92	1731.42			1512.03
		3148.57			2644.56	664.106	972.441	2265.08	1541.67	788.626	1114.75	907.216	747.119	883.498	1150.33	1346	1298.56	1257.06	1512.03	1174.04	895.357	2193.92	2158.34			1523.89
		3184.15			2644.56	664.106	972.441	2265.08	1541.67	788.626	1114.75	907.216	753.049	883.498	1150.33	1351.93	1298.56	1257.06	1512.03	1179.97	895.357	2199.85	3107.07			1523.89
		3213.8			2650.49	664.106	978.37	2271.01	1547.6	794.555	1114.75	913.146	753.049	889.428	1150.33	1351.93	1298.56	1257.06	1517.96	1179.97	895.357	2199.85	2294.72			1523.89
		3219.73			2650.49	664.106	978.37	2282.86	1553.53	800.485	1114.75	913.146	753.049	889.428	1156.26	1351.93	1304.49	1262.99	1517.96	1179.97	901.287	2199.85	1517.96			1529.82
		3219.73			2650.49	670.035	978.37	2294.72	1559.46	800.485	1114.75	913.146	758.978	889.428	1156.26	1357.86	1304.49	1268.92	1517.96	1185.9	901.287	2211.71	1464.59			1535.74
		3225.66			2662.35	670.035	978.37	2300.65	1565.39	800.485	1120.68	919.075	758.978	889.428	1162.19	1357.86	1304.49	1268.92	1529.82	1185.9	907.216	2217.64	1577.25			1541.67
		3225.66			2668.28	670.035	978.37	2300.65	1565.39	800.485	1120.68	919.075	758.978	895.357	1168.11	1357.86	1304.49	1268.92	1529.82	1185.9	907.216	2229.5	3107.07			1541.67
		3249.38			2680.14	675.965	984.3	2306.58	1571.32	800.485	1126.61	919.075	758.978	895.357	1168.11	1363.79	1310.42	1274.85	1529.82	1185.9	907.216	2229.5	1381.58			1541.67
		3249.38			2680.14	675.965	984.3	2306.58	1571.32	800.485	1126.61	925.005	758.978	895.357	1174.04	1363.79	1310.42	1280.78	1535.74	1185.9	913.146	2229.5	1642.48			1547.6
		3267.16			2686.07	675.965	984.3	2312.51	1577.25	800.485	1132.54	925.005	764.908	901.287	1174.04	1375.65	1316.35	1280.78	1541.67	1185.9	913.146	2253.22	1909.3			1547.6
		3296.81			2686.07	675.965	984.3	2318.44	1589.11	806.414	1132.54	925.005	764.908	901.287	1174.04	1381.58	1322.28	1280.78	1553.53	1191.83	913.146	2253.22	1595.04			1553.53
		3320.53			2692	681.894	984.3	2324.37	1589.11	806.414	1132.54	925.005	764.908	901.287	1179.97	1381.58	1328.21	1298.56	1553.53	1197.76	913.146	2276.93	1595.04			1553.53
		3344.25			2697.93	681.894	990.229	2324.37	1595.04	806.414	1138.47	925.005	770.837	901.287	1179.97	1381.58	1334.14	1298.56	1559.46	1197.76	913.146	2276.93	1399.37			1553.53
		3362.04			2697.93	681.894	990.229	2336.23	1600.97	812.344	1138.47	930.934	770.837	907.216	1185.9	1381.58	1334.14	1298.56	1571.32	1215.55	919.075	2276.93	3290.88			1553.53
		3403.54			2703.86	681.894	996.159	2336.23	1600.97	818.273	1138.47	930.934	776.767	913.146	1185.9	1381.58	1340.07	1304.49	1571.32	1221.48	925.005	2282.86	1517.96			1553.53
		3415.4			2721.65	687.824	996.159	2342.16	1606.9	830.132	1138.47	936.864	776.767	913.146	1185.9	1387.51	1346	1304.49	1571.32	1221.48	930.934	2288.79	2075.33			1559.46
		3421.33			2721.65	687.824	996.159	2371.81	1612.83	830.132	1144.4	942.793	776.767	919.075	1185.9	1387.51	1346	1310.42	1571.32	1221.48	930.934	2288.79	2152.41			1565.39
		3450.98			2727.58	693.754	996.159	2371.81	1612.83	830.132	1144.4	942.793	776.767	919.075	1191.83	1387.51	1346	1310.42	1571.32	1221.48	930.934	2288.79	3397.61			1577.25
		3468.77			2733.51	693.754	1002.09	2371.81	1630.62	836.062	1150.33	942.793	776.767	919.075	1191.83	1393.44	1346	1316.35	1571.32	1221.48	936.864	2300.65	1778.86			1577.25
		3474.7			2733.51	699.683	1002.09	2371.81	1660.26	836.062	1150.33	942.793	782.696	919.075	1191.83	1393.44	1351.93	1316.35	1583.18	1227.41	936.864	2300.65	1666.19			1577.25
		3480.63			2763.16	699.683	1002.09	2371.81	1666.19	836.062	1150.33	942.793	788.626	925.005	1191.83	1393.44	1351.93	1322.28	1583.18	1227.41	936.864	2306.58	1375.65			1583.18
		3539.92			2775.01	699.683	1002.09	2377.74	1689.91	841.991	1150.33	948.723	788.626	925.005	1197.76	1399.37	1351.93	1340.07	1583.18	1227.41	936.864	2306.58	2306.58			1583.18
		3593.29			2780.94	699.683	1002.09	2377.74	1689.91	841.991	1156.26	948.723	800.485	930.934	1197.76	1399.37	1357.86	1340.07	1583.18	1227.41	942.793	2312.51	1683.98			1583.18
		3617.01			2798.73	705.613	1002.09	2383.67	1695.84	841.991	1162.19	954.652	800.485	930.934	1197.76	1405.3	1357.86	1346	1589.11	1233.34	942.793	2324.37	1630.62			1583.18
		3694.09			2804.66	711.542	1002.09	2383.67	1701.77	841.991	1162.19	960.582	806.414	936.864	1197.76	1405.3	1363.79	1351.93	1589.11	1233.34	942.793	2330.3	1666.19			1583.18
		3711.88			2804.66	711.542	1008.02	2383.67	1725.49	847.921	1168.11	960.582	806.414	936.864	1197.76	1411.23	1363.79	1351.93	1595.04	1239.27	942.793	2336.23	1517.96			1589.11
		3949.06			2804.66	717.472	1008.02	2383.67	1731.42	847.921	1174.04	960.582	806.414	936.864	1197.76	1417.15	1363.79	1351.93	1595.04	1239.27	942.793	2336.23	1737.35			1589.11
		3966.85			2810.59	717.472	1013.95	2389.6	1731.42	847.921	1174.04	960.582	806.414	942.793	1197.76	1417.15	1369.72	1351.93	1595.04	1239.27	942.793	2342.16	2407.38			1595.04
		4002.42			2816.52	717.472	1013.95	2401.45	1737.35	847.921	1174.04	966.511	812.344	942.793	1209.62	1417.15	1369.72	1357.86	1606.9	1239.27	942.793	2342.16	2276.93			1595.04
		4061.72			2822.45	717.472	1019.88	2401.45	1749.21	853.85	1191.83	966.511	812.344	948.723	1215.55	1423.08	1369.72	1357.86	1606.9	1239.27	942.793	2371.81	2045.68			1595.04
		4559.8			2840.24	717.472	1019.88	2407.38	1749.21	859.78	1191.83	972.441	812.344	948.723	1221.48	1423.08	1369.72	1363.79	1612.83	1245.2	948.723	2377.74	2413.31			1600.97
		4974.86			2863.96	717.472	1019.88	2413.31	1755.14	859.78	1191.83	978.37	812.344	954.652	1221.48	1434.94	1369.72	1369.72	1612.83	1245.2	948.723	2389.6	1577.25			1600.97
		5075.67			2869.89	723.401	1025.81	2425.17	1755.14	859.78	1191.83	984.3	818.273	954.652	1221.48	1446.8	1375.65	1369.72	1612.83	1245.2	948.723	2395.52	1541.67			1600.97
		7672.8			2869.89	723.401	1025.81	2425.17	1755.14	865.71	1197.76	984.3	818.273	954.652	1221.48	1446.8	1375.65	1381.58	1612.83	1251.13	954.652	2401.45	1713.63			1606.9
					2869.89	729.331	1025.81	2431.1	1761.07	865.71	1203.69	984.3	818.273	954.652	1233.34	1452.73	1375.65	1381.58	1630.62	1251.13	960.582	2401.45	2573.41			1606.9
					2869.89	735.26	1031.74	2437.03	1767	865.71	1203.69	984.3	818.273	954.652	1233.34	1458.66	1375.65	1405.3	1630.62	1257.06	960.582	2401.45	1850.01			1618.76
					2941.04	735.26	1031.74	2437.03	1772.93	871.639	1203.69	990.229	818.273	954.652	1239.27	1458.66	1381.58	1405.3	1642.48	1262.99	966.511	2401.45	1672.12			1630.62
					2941.04	735.26	1037.67	2442.96	1772.93	871.639	1209.62	990.229	824.203	960.582	1245.2	1464.59	1387.51	1411.23	1642.48	1262.99	966.511	2407.38	2330.3			1630.62
					2946.97	735.26	1037.67	2442.96	1778.86	871.639	1209.62	996.159	824.203	960.582	1245.2	1464.59	1387.51	1411.23	1642.48	1262.99	966.511	2407.38	2069.4			1636.55
					2946.97	741.19	1037.67	2448.89	1784.78	877.569	1215.55	1002.09	824.203	960.582	1245.2	1464.59	1387.51	1411.23	1642.48	1274.85	972.441	2413.31	1689.91			1636.55
					2952.9	741.19	1037.67	2454.82	1784.78	877.569	1221.48	1002.09	824.203	960.582	1257.06	1464.59	1393.44	1417.15	1648.41	1274.85	972.441	2413.31	2164.27			1642.48
					2976.62	741.19	1043.6	2460.75	1784.78	877.569	1227.41	1002.09	824.203	960.582	1262.99	1470.52	1393.44	1417.15	1648.41	1280.78	972.441	2419.24	1600.97			1642.48
					3000.34	741.19	1043.6	2472.61	1796.64	877.569	1227.41	1002.09	830.132	960.582	1262.99	1470.52	1393.44	1423.08	1654.34	1280.78	972.441	2419.24	1464.59			1648.41
					3000.34	741.19	1043.6	2478.54	1796.64	883.498	1227.41	1008.02	830.132	960.582	1262.99	1476.45	1399.37	1423.08	1654.34	1280.78	978.37	2419.24	1832.22			1654.34
					3018.12	747.119	1049.52	2484.47	1808.5	883.498	1233.34	1013.95	830.132	966.511	1262.99	1482.38	1399.37	1429.01	1654.34	1280.78	984.3	2425.17	1452.73			1654.34
					3024.05	747.119	1049.52	2490.4	1820.36	889.428	1251.13	1013.95	830.132	966.511	1268.92	1488.31	1405.3	1429.01	1660.26	1286.71	984.3	2425.17	1642.48			1660.26
					3065.56	747.119	1049.52	2490.4	1826.29	889.428	1257.06	1019.88	836.062	966.511	1268.92	1488.31	1405.3	1434.94	1672.12	1286.71	984.3	2431.1	2259.15			1660.26
					3077.42	753.049	1055.45	2514.12	1826.29	889.428	1257.06	1019.88	836.062	966.511	1274.85	1488.31	1411.23	1434.94	1672.12	1292.63	984.3	2437.03	2021.97			1666.19
					3095.21	758.978	1055.45	2525.97	1826.29	889.428	1257.06	1025.81	836.062	972.441	1274.85	1488.31	1417.15	1434.94	1672.12	1292.63	990.229	2448.89	2608.99			1666.19
					3118.93	764.908	1055.45	2531.9	1832.22	895.357	1257.06	1025.81	847.921	972.441	1274.85	1488.31	1423.08	1440.87	1683.98	1292.63	990.229	2448.89	1541.67			1672.12
					3154.5	764.908	1055.45	2531.9	1832.22	895.357	1257.06	1025.81	847.921	972.441	1286.71	1494.24	1423.08	1440.87	1683.98	1298.56	990.229	2448.89	1962.67			1672.12
					3172.29	770.837	1055.45	2531.9	1832.22	895.357	1257.06	1031.74	853.85	978.37	1286.71	1506.1	1423.08	1440.87	1689.91	1298.56	990.229	2454.82	1535.74			1672.12
					3207.87	770.837	1061.38	2531.9	1838.15	901.287	1268.92	1037.67	853.85	978.37	1286.71	1506.1	1423.08	1440.87	1689.91	1310.42	996.159	2460.75	2923.25			1678.05
					3237.52	776.767	1061.38	2543.76	1844.08	907.216	1268.92	1037.67	853.85	978.37	1292.63	1512.03	1429.01	1440.87	1689.91	1310.42	996.159	2460.75	2075.33			1689.91
					3243.45	776.767	1061.38	2555.62	1844.08	907.216	1268.92	1037.67	853.85	984.3	1292.63	1523.89	1429.01	1440.87	1689.91	1310.42	996.159	2466.68	1565.39			1689.91
					3308.67	776.767	1061.38	2561.55	1844.08	907.216	1280.78	1043.6	859.78	984.3	1298.56	1529.82	1434.94	1446.8	1689.91	1316.35	1002.09	2472.61	1452.73			1695.84
					3356.11	776.767	1067.31	2561.55	1850.01	907.216	1280.78	1043.6	859.78	984.3	1298.56	1529.82	1440.87	1446.8	1695.84	1316.35	1002.09	2484.47	1553.53			1695.84
					3391.68	776.767	1067.31	2573.41	1850.01	907.216	1286.71	1043.6	865.71	984.3	1304.49	1529.82	1440.87	1446.8	1695.84	1322.28	1002.09	2484.47	2680.14			1707.7
					3480.63	776.767	1067.31	2585.27	1855.94	907.216	1298.56	1043.6	865.71	984.3	1304.49	1529.82	1440.87	1452.73	1701.77	1322.28	1008.02	2490.4	2466.68			1707.7
					3492.49	782.696	1073.24	2591.2	1855.94	913.146	1298.56	1043.6	865.71	984.3	1310.42	1541.67	1440.87	1458.66	1701.77	1322.28	1008.02	2490.4	1672.12			1713.63
					3498.42	782.696	1073.24	2591.2	1861.87	913.146	1304.49	1043.6	871.639	990.229	1316.35	1547.6	1452.73	1458.66	1707.7	1322.28	1013.95	2496.33	2004.18			1713.63
					3599.22	782.696	1073.24	2608.99	1873.73	919.075	1304.49	1049.52	877.569	990.229	1316.35	1553.53	1452.73	1470.52	1707.7	1328.21	1019.88	2496.33	2146.49			1713.63
					3622.94	788.626	1073.24	2614.92	1879.66	919.075	1304.49	1055.45	877.569	990.229	1316.35	1553.53	1458.66	1470.52	1707.7	1328.21	1019.88	2496.33	2626.78			1713.63
					4209.96	788.626	1079.17	2626.78	1885.59	919.075	1304.49	1061.38	883.498	1002.09	1322.28	1553.53	1458.66	1470.52	1707.7	1328.21	1019.88	2502.26	1850.01			1719.56
					4221.82	788.626	1079.17	2638.64	1885.59	919.075	1310.42	1061.38	883.498	1002.09	1322.28	1553.53	1458.66	1476.45	1707.7	1328.21	1019.88	2508.19	3118.93			1719.56
					4263.32	788.626	1085.1	2638.64	1891.52	919.075	1310.42	1073.24	889.428	1002.09	1328.21	1559.46	1470.52	1482.38	1713.63	1328.21	1019.88	2514.12	1808.5			1725.49
					4316.69	794.555	1091.03	2662.35	1897.45	919.075	1310.42	1079.17	889.428	1008.02	1328.21	1565.39	1482.38	1488.31	1719.56	1328.21	1019.88	2514.12	1654.34			1725.49
					4381.91	794.555	1091.03	2680.14	1909.3	925.005	1316.35	1079.17	889.428	1008.02	1334.14	1565.39	1482.38	1494.24	1725.49	1334.14	1019.88	2520.04	1648.41			1725.49
					4785.12	794.555	1096.96	2686.07	1915.23	930.934	1316.35	1079.17	889.428	1008.02	1334.14	1565.39	1482.38	1494.24	1725.49	1334.14	1025.81	2549.69	1695.84			1725.49
					5022.3	794.555	1096.96	2697.93	1927.09	930.934	1316.35	1079.17	889.428	1008.02	1340.07	1571.32	1482.38	1494.24	1725.49	1334.14	1031.74	2555.62	1583.18			1731.42
					5520.38	794.555	1096.96	2703.86	1927.09	936.864	1316.35	1091.03	895.357	1008.02	1340.07	1577.25	1488.31	1506.1	1725.49	1340.07	1037.67	2555.62	1719.56			1731.42
					5698.27	794.555	1096.96	2709.79	1933.02	936.864	1322.28	1091.03	895.357	1013.95	1346	1577.25	1494.24	1506.1	1731.42	1346	1043.6	2561.55	1672.12			1737.35
					6427.6	794.555	1096.96	2709.79	1938.95	936.864	1334.14	1096.96	895.357	1013.95	1351.93	1583.18	1494.24	1512.03	1731.42	1346	1043.6	2573.41	2905.46			1743.28
					7032.41	800.485	1096.96	2715.72	1950.81	942.793	1340.07	1102.89	895.357	1019.88	1357.86	1583.18	1494.24	1517.96	1731.42	1346	1049.52	2573.41	4915.57			1743.28
					7103.56	800.485	1102.89	2721.65	1974.53	942.793	1351.93	1108.82	895.357	1019.88	1369.72	1589.11	1500.17	1523.89	1737.35	1351.93	1049.52	2573.41	2152.41			1743.28
					7269.59	800.485	1102.89	2751.3	1986.39	948.723	1357.86	1108.82	895.357	1025.81	1369.72	1589.11	1500.17	1523.89	1737.35	1351.93	1055.45	2579.34	1861.87			1743.28
					7969.27	800.485	1102.89	2751.3	1986.39	954.652	1363.79	1108.82	901.287	1031.74	1369.72	1595.04	1500.17	1535.74	1743.28	1351.93	1055.45	2591.2	2010.11			1743.28
					8757.9	800.485	1102.89	2757.23	1992.32	954.652	1369.72	1114.75	901.287	1031.74	1369.72	1595.04	1506.1	1535.74	1743.28	1351.93	1055.45	2591.2	1553.53			1743.28
					9682.9	800.485	1108.82	2757.23	2016.04	960.582	1387.51	1114.75	901.287	1037.67	1369.72	1595.04	1512.03	1535.74	1749.21	1351.93	1055.45	2591.2	1725.49			1749.21
					10038.7	800.485	1114.75	2757.23	2027.89	960.582	1393.44	1114.75	901.287	1037.67	1375.65	1600.97	1512.03	1535.74	1755.14	1351.93	1061.38	2597.13	1820.36			1755.14
						812.344	1120.68	2763.16	2027.89	960.582	1393.44	1120.68	907.216	1043.6	1381.58	1600.97	1523.89	1541.67	1755.14	1357.86	1061.38	2597.13	2359.95			1761.07
						812.344	1120.68	2763.16	2027.89	960.582	1405.3	1120.68	907.216	1043.6	1381.58	1600.97	1523.89	1547.6	1761.07	1357.86	1067.31	2614.92	2152.41			1761.07
						812.344	1126.61	2763.16	2027.89	960.582	1405.3	1126.61	913.146	1049.52	1381.58	1606.9	1523.89	1559.46	1761.07	1357.86	1067.31	2620.85	1577.25			1761.07
						812.344	1138.47	2769.08	2027.89	966.511	1405.3	1132.54	913.146	1049.52	1387.51	1606.9	1529.82	1559.46	1767	1363.79	1067.31	2620.85	2122.77			1767
						812.344	1150.33	2769.08	2033.82	966.511	1411.23	1132.54	913.146	1049.52	1393.44	1606.9	1529.82	1559.46	1767	1363.79	1079.17	2620.85	3225.66			1767
						812.344	1150.33	2775.01	2039.75	972.441	1411.23	1144.4	913.146	1061.38	1393.44	1606.9	1535.74	1565.39	1772.93	1369.72	1085.1	2626.78	2146.49			1772.93
						812.344	1156.26	2775.01	2045.68	972.441	1411.23	1144.4	919.075	1061.38	1393.44	1612.83	1541.67	1565.39	1778.86	1369.72	1085.1	2626.78	2069.4			1778.86
						812.344	1156.26	2828.38	2057.54	972.441	1423.08	1150.33	919.075	1061.38	1393.44	1618.76	1547.6	1577.25	1778.86	1369.72	1096.96	2626.78	2804.66			1784.78
						812.344	1156.26	2834.31	2057.54	978.37	1423.08	1156.26	919.075	1061.38	1399.37	1624.69	1553.53	1583.18	1784.78	1369.72	1096.96	2644.56	1683.98			1784.78
						818.273	1156.26	2840.24	2063.47	978.37	1429.01	1156.26	919.075	1061.38	1399.37	1624.69	1553.53	1583.18	1790.71	1369.72	1096.96	2680.14	1968.6			1790.71
						818.273	1156.26	2863.96	2069.4	984.3	1429.01	1162.19	925.005	1061.38	1405.3	1624.69	1553.53	1583.18	1796.64	1369.72	1102.89	2680.14	1695.84			1790.71
						818.273	1162.19	2863.96	2087.19	984.3	1434.94	1168.11	930.934	1061.38	1411.23	1624.69	1559.46	1589.11	1802.57	1375.65	1102.89	2686.07	2490.4			1790.71
						818.273	1162.19	2863.96	2093.12	984.3	1434.94	1168.11	930.934	1067.31	1411.23	1624.69	1559.46	1595.04	1802.57	1375.65	1102.89	2692	2152.41			1790.71
						824.203	1162.19	2863.96	2093.12	990.229	1434.94	1168.11	930.934	1067.31	1411.23	1624.69	1559.46	1595.04	1808.5	1375.65	1108.82	2692	2217.64			1790.71
						824.203	1162.19	2869.89	2099.05	990.229	1440.87	1168.11	936.864	1073.24	1429.01	1630.62	1559.46	1600.97	1808.5	1381.58	1108.82	2692	1595.04			1802.57
						824.203	1162.19	2869.89	2104.98	990.229	1446.8	1168.11	942.793	1073.24	1434.94	1630.62	1571.32	1600.97	1808.5	1381.58	1108.82	2703.86	1867.8			1808.5
						824.203	1168.11	2869.89	2122.77	990.229	1452.73	1174.04	942.793	1073.24	1434.94	1636.55	1571.32	1606.9	1814.43	1387.51	1114.75	2703.86	2229.5			1814.43
						824.203	1174.04	2893.6	2122.77	990.229	1452.73	1179.97	948.723	1079.17	1434.94	1642.48	1571.32	1612.83	1814.43	1393.44	1114.75	2709.79	2490.4			1814.43
						830.132	1179.97	2911.39	2122.77	996.159	1464.59	1185.9	954.652	1085.1	1440.87	1642.48	1577.25	1612.83	1814.43	1393.44	1114.75	2715.72	2484.47			1814.43
						830.132	1179.97	2917.32	2140.56	996.159	1464.59	1185.9	954.652	1085.1	1440.87	1642.48	1577.25	1618.76	1820.36	1393.44	1120.68	2721.65	1636.55			1814.43
						830.132	1185.9	2941.04	2146.49	996.159	1470.52	1191.83	960.582	1091.03	1440.87	1654.34	1577.25	1618.76	1832.22	1393.44	1120.68	2721.65	1897.45			1820.36
						830.132	1185.9	2946.97	2146.49	996.159	1470.52	1191.83	960.582	1091.03	1446.8	1660.26	1583.18	1624.69	1832.22	1399.37	1120.68	2727.58	2478.54			1826.29
						836.062	1191.83	2952.9	2146.49	1002.09	1482.38	1191.83	966.511	1091.03	1446.8	1666.19	1589.11	1624.69	1832.22	1399.37	1126.61	2727.58	2383.67			1838.15
						841.991	1197.76	2952.9	2164.27	1002.09	1500.17	1197.76	966.511	1091.03	1446.8	1666.19	1589.11	1624.69	1838.15	1405.3	1126.61	2745.37	2745.37			1844.08
						841.991	1197.76	2964.76	2170.2	1008.02	1500.17	1197.76	966.511	1096.96	1446.8	1672.12	1589.11	1624.69	1838.15	1405.3	1126.61	2745.37	1938.95			1850.01
						841.991	1197.76	2970.69	2182.06	1008.02	1506.1	1197.76	966.511	1102.89	1452.73	1672.12	1595.04	1630.62	1844.08	1405.3	1132.54	2751.3	1506.1			1850.01
						841.991	1197.76	3006.27	2182.06	1008.02	1512.03	1197.76	972.441	1102.89	1452.73	1672.12	1600.97	1636.55	1850.01	1405.3	1132.54	2757.23	1986.39			1855.94
						841.991	1197.76	3024.05	2193.92	1008.02	1512.03	1215.55	978.37	1102.89	1452.73	1678.05	1600.97	1636.55	1850.01	1411.23	1132.54	2757.23	1761.07			1855.94
						841.991	1197.76	3041.84	2205.78	1008.02	1517.96	1215.55	978.37	1102.89	1458.66	1678.05	1606.9	1636.55	1850.01	1411.23	1132.54	2757.23	2377.74			1861.87
						847.921	1203.69	3047.77	2211.71	1008.02	1517.96	1215.55	978.37	1102.89	1464.59	1678.05	1624.69	1642.48	1850.01	1417.15	1138.47	2763.16	2300.65			1861.87
						847.921	1203.69	3047.77	2217.64	1008.02	1523.89	1215.55	978.37	1102.89	1464.59	1683.98	1624.69	1642.48	1850.01	1429.01	1138.47	2769.08	2288.79			1867.8
						847.921	1215.55	3053.7	2217.64	1013.95	1529.82	1215.55	984.3	1102.89	1464.59	1683.98	1624.69	1642.48	1855.94	1434.94	1144.4	2769.08	2288.79			1867.8
						847.921	1215.55	3065.56	2223.57	1013.95	1529.82	1227.41	984.3	1102.89	1470.52	1683.98	1630.62	1648.41	1855.94	1434.94	1150.33	2769.08	2146.49			1867.8
						847.921	1215.55	3083.35	2223.57	1013.95	1529.82	1227.41	984.3	1108.82	1470.52	1689.91	1636.55	1648.41	1861.87	1440.87	1150.33	2780.94	2081.26			1873.73
						847.921	1215.55	3089.28	2229.5	1013.95	1535.74	1233.34	984.3	1114.75	1476.45	1695.84	1636.55	1648.41	1867.8	1440.87	1156.26	2798.73	1500.17			1873.73
						853.85	1221.48	3101.14	2235.43	1013.95	1535.74	1233.34	984.3	1114.75	1476.45	1695.84	1636.55	1654.34	1873.73	1440.87	1156.26	2804.66	2010.11			1891.52
						853.85	1227.41	3113	2241.36	1019.88	1535.74	1233.34	990.229	1120.68	1482.38	1701.77	1648.41	1654.34	1873.73	1440.87	1162.19	2816.52	2935.11			1891.52
						853.85	1227.41	3118.93	2247.29	1019.88	1553.53	1233.34	990.229	1126.61	1482.38	1701.77	1648.41	1660.26	1879.66	1446.8	1162.19	2816.52	1921.16			1891.52
						853.85	1227.41	3118.93	2253.22	1025.81	1553.53	1239.27	990.229	1132.54	1482.38	1701.77	1648.41	1660.26	1879.66	1446.8	1162.19	2828.38	2715.72			1897.45
						859.78	1233.34	3130.79	2265.08	1025.81	1559.46	1239.27	990.229	1132.54	1488.31	1707.7	1648.41	1666.19	1879.66	1458.66	1174.04	2834.31	2235.43			1897.45
						859.78	1245.2	3130.79	2271.01	1025.81	1559.46	1245.2	996.159	1132.54	1488.31	1707.7	1654.34	1666.19	1879.66	1458.66	1174.04	2834.31	2128.7			1897.45
						865.71	1245.2	3130.79	2276.93	1025.81	1559.46	1245.2	1002.09	1138.47	1488.31	1713.63	1654.34	1666.19	1885.59	1464.59	1174.04	2840.24	2460.75			1903.38
						865.71	1245.2	3136.71	2276.93	1031.74	1559.46	1251.13	1008.02	1138.47	1494.24	1713.63	1660.26	1678.05	1885.59	1470.52	1179.97	2858.03	2460.75			1915.23
						871.639	1251.13	3136.71	2288.79	1031.74	1559.46	1257.06	1013.95	1138.47	1494.24	1713.63	1666.19	1678.05	1885.59	1470.52	1179.97	2858.03	2377.74			1915.23
						877.569	1257.06	3136.71	2294.72	1031.74	1559.46	1257.06	1013.95	1138.47	1500.17	1719.56	1666.19	1678.05	1885.59	1476.45	1185.9	2863.96	1512.03			1921.16
						877.569	1257.06	3148.57	2294.72	1037.67	1571.32	1257.06	1013.95	1144.4	1506.1	1719.56	1666.19	1678.05	1885.59	1482.38	1185.9	2863.96	3427.26			1921.16
						877.569	1262.99	3148.57	2306.58	1037.67	1571.32	1268.92	1019.88	1150.33	1512.03	1725.49	1666.19	1678.05	1891.52	1482.38	1191.83	2869.89	2597.13			1933.02
						877.569	1268.92	3166.36	2306.58	1043.6	1577.25	1268.92	1025.81	1156.26	1512.03	1725.49	1672.12	1689.91	1891.52	1488.31	1191.83	2875.82	1927.09			1938.95
						877.569	1274.85	3178.22	2312.51	1043.6	1583.18	1274.85	1025.81	1162.19	1512.03	1731.42	1672.12	1689.91	1891.52	1488.31	1191.83	2875.82	1885.59			1944.88
						883.498	1280.78	3219.73	2324.37	1043.6	1583.18	1274.85	1031.74	1162.19	1517.96	1731.42	1672.12	1689.91	1903.38	1494.24	1191.83	2875.82	1867.8			1944.88
						883.498	1292.63	3231.59	2365.88	1043.6	1583.18	1286.71	1037.67	1168.11	1517.96	1737.35	1672.12	1707.7	1903.38	1494.24	1191.83	2881.75	2810.59			1944.88
						883.498	1292.63	3267.16	2365.88	1043.6	1589.11	1286.71	1037.67	1174.04	1523.89	1743.28	1672.12	1707.7	1909.3	1494.24	1203.69	2881.75	2176.13			1944.88
						889.428	1304.49	3273.09	2371.81	1043.6	1595.04	1298.56	1037.67	1174.04	1529.82	1749.21	1678.05	1707.7	1909.3	1506.1	1209.62	2887.67	3409.47			1944.88
						895.357	1304.49	3279.02	2371.81	1049.52	1595.04	1298.56	1037.67	1179.97	1529.82	1749.21	1683.98	1707.7	1915.23	1512.03	1221.48	2899.53	2205.78			1950.81
						895.357	1310.42	3284.95	2371.81	1049.52	1606.9	1304.49	1043.6	1197.76	1535.74	1755.14	1683.98	1713.63	1915.23	1512.03	1221.48	2905.46	2122.77			1962.67
						895.357	1310.42	3296.81	2371.81	1049.52	1612.83	1304.49	1043.6	1203.69	1559.46	1755.14	1683.98	1719.56	1915.23	1512.03	1227.41	2911.39	2116.84			1968.6
						895.357	1310.42	3326.46	2377.74	1049.52	1618.76	1304.49	1049.52	1209.62	1559.46	1755.14	1689.91	1725.49	1921.16	1512.03	1227.41	2929.18	3777.1			1968.6
						901.287	1310.42	3326.46	2383.67	1055.45	1624.69	1304.49	1055.45	1215.55	1559.46	1755.14	1695.84	1725.49	1921.16	1517.96	1227.41	2929.18	1956.74			1974.53
						901.287	1310.42	3338.32	2389.6	1061.38	1636.55	1310.42	1055.45	1215.55	1559.46	1761.07	1701.77	1731.42	1921.16	1517.96	1227.41	2935.11	2715.72			1980.46
						901.287	1316.35	3356.11	2395.52	1061.38	1642.48	1316.35	1055.45	1215.55	1577.25	1761.07	1701.77	1743.28	1921.16	1523.89	1233.34	2952.9	1915.23			1980.46
						901.287	1316.35	3367.97	2407.38	1061.38	1642.48	1334.14	1055.45	1227.41	1577.25	1772.93	1707.7	1743.28	1921.16	1523.89	1233.34	2952.9	2122.77			1980.46
						901.287	1322.28	3391.68	2413.31	1067.31	1648.41	1346	1061.38	1227.41	1577.25	1778.86	1707.7	1749.21	1927.09	1523.89	1233.34	2958.83	3243.45			1980.46
						907.216	1322.28	3391.68	2425.17	1073.24	1666.19	1346	1061.38	1227.41	1577.25	1778.86	1713.63	1749.21	1933.02	1523.89	1239.27	2964.76	2336.23			1980.46
						913.146	1322.28	3391.68	2448.89	1073.24	1672.12	1346	1067.31	1233.34	1583.18	1784.78	1713.63	1749.21	1933.02	1529.82	1245.2	2970.69	1998.25			1980.46
						925.005	1328.21	3450.98	2454.82	1079.17	1678.05	1351.93	1067.31	1233.34	1583.18	1784.78	1719.56	1761.07	1933.02	1529.82	1251.13	2988.48	1672.12			1980.46
						925.005	1328.21	3450.98	2454.82	1079.17	1689.91	1351.93	1073.24	1233.34	1589.11	1790.71	1725.49	1761.07	1933.02	1529.82	1251.13	3012.19	2300.65			1980.46
						925.005	1340.07	3462.84	2466.68	1091.03	1701.77	1357.86	1079.17	1239.27	1589.11	1790.71	1725.49	1761.07	1938.95	1541.67	1251.13	3041.84	1921.16			1992.32
						925.005	1340.07	3486.56	2472.61	1091.03	1701.77	1357.86	1085.1	1239.27	1595.04	1796.64	1725.49	1767	1938.95	1541.67	1257.06	3041.84	2597.13			1998.25
						930.934	1346	3486.56	2472.61	1091.03	1707.7	1381.58	1096.96	1239.27	1600.97	1802.57	1725.49	1767	1938.95	1547.6	1262.99	3041.84	2591.2			2004.18
						936.864	1357.86	3510.27	2478.54	1096.96	1713.63	1381.58	1096.96	1251.13	1618.76	1808.5	1725.49	1772.93	1938.95	1553.53	1262.99	3047.77	3166.36			2004.18
						936.864	1357.86	3551.78	2496.33	1096.96	1713.63	1387.51	1102.89	1251.13	1618.76	1808.5	1731.42	1772.93	1938.95	1553.53	1262.99	3059.63	3243.45			2010.11
						936.864	1357.86	3551.78	2508.19	1096.96	1725.49	1387.51	1102.89	1257.06	1630.62	1808.5	1731.42	1772.93	1944.88	1553.53	1268.92	3083.35	1944.88			2010.11
						942.793	1357.86	3557.71	2514.12	1096.96	1731.42	1387.51	1114.75	1257.06	1636.55	1808.5	1743.28	1790.71	1944.88	1559.46	1268.92	3095.21	2276.93			2016.04
						942.793	1369.72	3557.71	2531.9	1102.89	1737.35	1393.44	1114.75	1257.06	1636.55	1814.43	1749.21	1790.71	1944.88	1565.39	1268.92	3101.14	1897.45			2021.97
						942.793	1369.72	3563.64	2537.83	1102.89	1743.28	1405.3	1120.68	1262.99	1654.34	1814.43	1755.14	1796.64	1950.81	1565.39	1274.85	3113	2650.49			2021.97
						942.793	1369.72	3569.57	2543.76	1102.89	1749.21	1405.3	1120.68	1262.99	1660.26	1820.36	1761.07	1802.57	1950.81	1565.39	1274.85	3113	1885.59			2027.89
						948.723	1375.65	3569.57	2573.41	1102.89	1767	1411.23	1120.68	1268.92	1666.19	1820.36	1772.93	1802.57	1950.81	1565.39	1286.71	3118.93	1980.46			2027.89
						954.652	1375.65	3599.22	2579.34	1108.82	1767	1423.08	1120.68	1268.92	1672.12	1826.29	1778.86	1808.5	1956.74	1571.32	1298.56	3136.71	2994.41			2033.82
						954.652	1387.51	3605.15	2579.34	1108.82	1767	1429.01	1120.68	1268.92	1672.12	1838.15	1784.78	1808.5	1956.74	1571.32	1298.56	3142.64	1992.32			2033.82
						960.582	1387.51	3658.51	2585.27	1114.75	1767	1429.01	1120.68	1268.92	1672.12	1838.15	1784.78	1814.43	1956.74	1577.25	1298.56	3184.15	2626.78			2033.82
						960.582	1393.44	3664.44	2585.27	1114.75	1772.93	1440.87	1120.68	1274.85	1672.12	1838.15	1796.64	1814.43	1956.74	1577.25	1304.49	3190.08	1915.23			2039.75
						960.582	1405.3	3664.44	2591.2	1114.75	1784.78	1446.8	1126.61	1280.78	1678.05	1838.15	1796.64	1814.43	1962.67	1577.25	1304.49	3207.87	1535.74			2045.68
						960.582	1405.3	3682.23	2597.13	1120.68	1790.71	1452.73	1126.61	1280.78	1678.05	1844.08	1796.64	1820.36	1962.67	1577.25	1310.42	3219.73	2300.65			2045.68
						966.511	1405.3	3682.23	2608.99	1126.61	1808.5	1458.66	1126.61	1286.71	1678.05	1844.08	1814.43	1820.36	1962.67	1577.25	1310.42	3219.73	2146.49			2045.68
						972.441	1405.3	3711.88	2626.78	1132.54	1808.5	1464.59	1126.61	1286.71	1678.05	1850.01	1814.43	1826.29	1968.6	1583.18	1316.35	3231.59	2057.54			2051.61
						972.441	1405.3	3747.45	2632.71	1138.47	1814.43	1470.52	1126.61	1292.63	1683.98	1855.94	1814.43	1826.29	1968.6	1583.18	1322.28	3231.59	2205.78			2051.61
						972.441	1405.3	3747.45	2638.64	1138.47	1814.43	1470.52	1138.47	1298.56	1689.91	1855.94	1820.36	1832.22	1974.53	1583.18	1328.21	3255.3	1938.95			2051.61
						972.441	1405.3	3765.24	2656.42	1144.4	1820.36	1470.52	1138.47	1304.49	1689.91	1855.94	1820.36	1832.22	1980.46	1583.18	1328.21	3261.23	2235.43			2051.61
						972.441	1411.23	3800.82	2656.42	1150.33	1820.36	1476.45	1144.4	1304.49	1695.84	1855.94	1820.36	1832.22	1986.39	1583.18	1334.14	3267.16	2520.04			2051.61
						972.441	1411.23	3806.75	2674.21	1150.33	1820.36	1488.31	1144.4	1304.49	1701.77	1861.87	1826.29	1832.22	1986.39	1583.18	1334.14	3279.02	3059.63			2057.54
						972.441	1411.23	3806.75	2674.21	1150.33	1826.29	1506.1	1150.33	1310.42	1701.77	1867.8	1832.22	1838.15	1986.39	1589.11	1334.14	3284.95	2039.75			2057.54
						972.441	1423.08	3806.75	2721.65	1150.33	1826.29	1506.1	1156.26	1316.35	1701.77	1879.66	1832.22	1844.08	1986.39	1595.04	1340.07	3284.95	2840.24			2057.54
						978.37	1423.08	3836.4	2739.44	1150.33	1838.15	1512.03	1156.26	1322.28	1707.7	1879.66	1832.22	1850.01	1998.25	1600.97	1340.07	3326.46	2525.97			2057.54
						978.37	1423.08	3883.83	2745.37	1156.26	1838.15	1512.03	1162.19	1322.28	1707.7	1885.59	1838.15	1855.94	1998.25	1600.97	1340.07	3373.9	1861.87			2057.54
						984.3	1423.08	3960.92	2751.3	1162.19	1850.01	1517.96	1162.19	1328.21	1713.63	1891.52	1850.01	1861.87	2004.18	1600.97	1346	3415.4	1672.12			2057.54
						990.229	1423.08	4038	2763.16	1174.04	1850.01	1523.89	1162.19	1328.21	1719.56	1897.45	1850.01	1867.8	2004.18	1606.9	1346	3439.12	2217.64			2057.54
						990.229	1429.01	4043.93	2769.08	1179.97	1850.01	1523.89	1168.11	1334.14	1725.49	1903.38	1855.94	1879.66	2004.18	1612.83	1351.93	3498.42	2336.23			2063.47
						990.229	1429.01	4061.72	2816.52	1185.9	1855.94	1523.89	1179.97	1340.07	1731.42	1909.3	1855.94	1879.66	2010.11	1618.76	1351.93	3504.34	1968.6			2063.47
						990.229	1434.94	4067.65	2828.38	1185.9	1861.87	1529.82	1179.97	1340.07	1731.42	1909.3	1861.87	1885.59	2010.11	1624.69	1357.86	3504.34	2626.78			2063.47
						990.229	1434.94	4103.23	2834.31	1185.9	1873.73	1535.74	1185.9	1340.07	1731.42	1915.23	1867.8	1885.59	2010.11	1630.62	1357.86	3563.64	2502.26			2069.4
						990.229	1434.94	4121.01	2840.24	1185.9	1885.59	1535.74	1185.9	1346	1731.42	1915.23	1873.73	1891.52	2010.11	1630.62	1357.86	3587.36	2543.76			2069.4
						990.229	1440.87	4121.01	2840.24	1191.83	1885.59	1535.74	1197.76	1351.93	1737.35	1921.16	1873.73	1891.52	2010.11	1630.62	1363.79	3676.3	3047.77			2081.26
						996.159	1440.87	4138.8	2846.17	1191.83	1891.52	1541.67	1197.76	1351.93	1743.28	1927.09	1879.66	1897.45	2016.04	1636.55	1363.79	3676.3	2715.72			2087.19
						996.159	1446.8	4138.8	2846.17	1191.83	1891.52	1541.67	1197.76	1357.86	1743.28	1927.09	1879.66	1909.3	2021.97	1642.48	1369.72	3682.23	3024.05			2093.12
						996.159	1446.8	4162.52	2852.1	1197.76	1903.38	1547.6	1197.76	1357.86	1743.28	1927.09	1885.59	1909.3	2021.97	1642.48	1375.65	3700.02	1962.67			2093.12
						996.159	1446.8	4162.52	2863.96	1197.76	1909.3	1547.6	1203.69	1363.79	1749.21	1933.02	1891.52	1909.3	2021.97	1642.48	1381.58	3729.67	2739.44			2093.12
						1002.09	1446.8	4162.52	2887.67	1209.62	1921.16	1547.6	1209.62	1363.79	1749.21	1938.95	1891.52	1915.23	2021.97	1648.41	1381.58	3735.6	4808.84			2093.12
						1008.02	1452.73	4186.24	2893.6	1209.62	1933.02	1553.53	1209.62	1369.72	1755.14	1944.88	1891.52	1921.16	2027.89	1648.41	1381.58	3741.53	2033.82			2099.05
						1013.95	1452.73	4209.96	2923.25	1215.55	1944.88	1559.46	1221.48	1369.72	1761.07	1944.88	1897.45	1927.09	2027.89	1654.34	1387.51	3753.38	2792.8			2099.05
						1013.95	1458.66	4269.25	2935.11	1215.55	1944.88	1565.39	1227.41	1369.72	1772.93	1944.88	1897.45	1933.02	2027.89	1654.34	1387.51	3842.33	1903.38			2099.05
						1013.95	1458.66	4275.18	2941.04	1215.55	1944.88	1571.32	1239.27	1375.65	1772.93	1950.81	1903.38	1938.95	2033.82	1654.34	1393.44	3842.33	4002.42			2104.98
						1013.95	1464.59	4275.18	2941.04	1215.55	1944.88	1571.32	1239.27	1381.58	1784.78	1956.74	1909.3	1950.81	2033.82	1660.26	1393.44	3854.19	2365.88			2104.98
						1013.95	1464.59	4281.11	2941.04	1221.48	1962.67	1577.25	1239.27	1381.58	1784.78	1962.67	1909.3	1950.81	2033.82	1666.19	1405.3	3860.12	3605.15			2116.84
						1019.88	1464.59	4322.62	2946.97	1221.48	1968.6	1577.25	1239.27	1381.58	1784.78	1962.67	1909.3	1950.81	2039.75	1666.19	1405.3	3960.92	2697.93			2116.84
						1019.88	1470.52	4328.55	2946.97	1227.41	1968.6	1583.18	1239.27	1399.37	1796.64	1962.67	1921.16	1956.74	2039.75	1666.19	1405.3	3960.92	2508.19			2116.84
						1019.88	1470.52	4346.34	2952.9	1233.34	1968.6	1589.11	1245.2	1399.37	1796.64	1962.67	1927.09	1956.74	2039.75	1672.12	1405.3	4014.28	1624.69			2122.77
						1019.88	1476.45	4352.27	2952.9	1233.34	1974.53	1589.11	1245.2	1399.37	1802.57	1962.67	1927.09	1962.67	2039.75	1672.12	1405.3	4115.08	2271.01			2122.77
						1025.81	1488.31	4352.27	2970.69	1245.2	1974.53	1589.11	1251.13	1405.3	1802.57	1968.6	1938.95	1962.67	2045.68	1672.12	1411.23	4126.94	2099.05			2122.77
						1025.81	1494.24	4399.7	2976.62	1245.2	1974.53	1595.04	1251.13	1405.3	1802.57	1968.6	1944.88	1962.67	2051.61	1672.12	1429.01	4132.87	2644.56			2122.77
						1025.81	1494.24	4512.36	2988.48	1245.2	1980.46	1595.04	1251.13	1405.3	1802.57	1968.6	1950.81	1962.67	2051.61	1672.12	1429.01	4150.66	3029.98			2128.7
						1031.74	1494.24	4553.87	3000.34	1245.2	2004.18	1600.97	1257.06	1405.3	1808.5	1968.6	1950.81	1974.53	2051.61	1678.05	1429.01	4204.03	3688.16			2128.7
						1031.74	1494.24	4583.52	3000.34	1251.13	2004.18	1606.9	1262.99	1411.23	1808.5	1974.53	1956.74	1974.53	2057.54	1683.98	1429.01	4328.55	2437.03			2134.63
						1031.74	1500.17	4595.38	3012.19	1251.13	2004.18	1612.83	1262.99	1411.23	1826.29	1974.53	1956.74	1974.53	2057.54	1683.98	1434.94	4453.07	2508.19			2134.63
						1031.74	1500.17	4595.38	3041.84	1257.06	2010.11	1618.76	1262.99	1417.15	1826.29	1974.53	1962.67	1980.46	2057.54	1689.91	1434.94	4642.81	2502.26			2134.63
						1031.74	1500.17	4713.97	3071.49	1262.99	2016.04	1624.69	1268.92	1417.15	1838.15	1986.39	1968.6	1980.46	2063.47	1689.91	1440.87		2703.86			2140.56
						1037.67	1506.1	4808.84	3083.35	1268.92	2021.97	1624.69	1286.71	1423.08	1838.15	1992.32	1980.46	1980.46	2075.33	1695.84	1440.87		2757.23			2140.56
						1043.6	1506.1	4820.7	3089.28	1268.92	2027.89	1654.34	1286.71	1423.08	1838.15	1998.25	1986.39	1980.46	2075.33	1695.84	1440.87		3029.98			2140.56
						1043.6	1512.03		3095.21	1274.85	2039.75	1678.05	1286.71	1423.08	1844.08	2004.18	1992.32	1986.39	2075.33	1695.84	1446.8		3029.98			2146.49
						1043.6	1512.03		3101.14	1286.71	2051.61	1678.05	1292.63	1429.01	1844.08	2010.11	1992.32	1986.39	2081.26	1701.77	1452.73		3101.14			2152.41
						1049.52	1517.96		3124.86	1286.71	2051.61	1678.05	1298.56	1429.01	1844.08	2021.97	1998.25	1986.39	2087.19	1707.7	1458.66		3765.24			2158.34
						1049.52	1517.96		3124.86	1286.71	2063.47	1678.05	1298.56	1434.94	1850.01	2027.89	1998.25	1992.32	2087.19	1707.7	1458.66		2069.4			2164.27
						1049.52	1523.89		3148.57	1292.63	2063.47	1683.98	1304.49	1440.87	1855.94	2033.82	2004.18	1992.32	2087.19	1707.7	1464.59		2792.8			2170.2
						1055.45	1523.89		3148.57	1292.63	2063.47	1695.84	1310.42	1446.8	1861.87	2045.68	2004.18	1998.25	2087.19	1707.7	1476.45		3077.42			2182.06
						1061.38	1523.89		3166.36	1292.63	2081.26	1701.77	1310.42	1446.8	1861.87	2057.54	2010.11	2004.18	2093.12	1713.63	1476.45		2846.17			2182.06
						1061.38	1523.89		3172.29	1304.49	2093.12	1701.77	1316.35	1446.8	1867.8	2063.47	2010.11	2004.18	2099.05	1713.63	1476.45		4269.25			2187.99
						1061.38	1523.89		3213.8	1304.49	2093.12	1713.63	1322.28	1452.73	1879.66	2069.4	2010.11	2004.18	2099.05	1719.56	1488.31		2822.45			2187.99
						1061.38	1529.82		3219.73	1304.49	2110.91	1719.56	1340.07	1452.73	1891.52	2075.33	2021.97	2010.11	2099.05	1725.49	1494.24		2348.09			2187.99
						1061.38	1529.82		3243.45	1310.42	2116.84	1725.49	1340.07	1452.73	1909.3	2075.33	2027.89	2010.11	2099.05	1737.35	1494.24		2840.24			2187.99
						1067.31	1529.82		3249.38	1316.35	2116.84	1725.49	1346	1458.66	1909.3	2075.33	2027.89	2033.82	2104.98	1737.35	1494.24		3599.22			2205.78
						1067.31	1529.82		3255.3	1322.28	2122.77	1731.42	1346	1458.66	1921.16	2081.26	2027.89	2039.75	2104.98	1743.28	1506.1		4832.56			2211.71
						1073.24	1535.74		3261.23	1322.28	2128.7	1731.42	1346	1464.59	1927.09	2087.19	2033.82	2039.75	2104.98	1749.21	1512.03		2265.08			2211.71
						1079.17	1535.74		3267.16	1328.21	2134.63	1737.35	1357.86	1464.59	1933.02	2093.12	2039.75	2045.68	2110.91	1749.21	1512.03		3041.84			2211.71
						1079.17	1541.67		3267.16	1328.21	2134.63	1743.28	1357.86	1464.59	1933.02	2093.12	2039.75	2045.68	2116.84	1755.14	1517.96		3617.01			2211.71
						1091.03	1541.67		3296.81	1334.14	2146.49	1743.28	1363.79	1470.52	1938.95	2093.12	2045.68	2051.61	2128.7	1761.07	1517.96		3788.96			2217.64
						1096.96	1541.67		3308.67	1334.14	2158.34	1743.28	1363.79	1476.45	1944.88	2099.05	2045.68	2051.61	2128.7	1767	1517.96		3344.25			2217.64
						1096.96	1547.6		3326.46	1340.07	2158.34	1743.28	1369.72	1494.24	1944.88	2104.98	2063.47	2051.61	2128.7	1767	1517.96		3694.09			2223.57
						1096.96	1553.53		3338.32	1346	2164.27	1755.14	1375.65	1494.24	1944.88	2104.98	2069.4	2057.54	2134.63	1778.86	1523.89		3314.6			2223.57
						1102.89	1553.53		3338.32	1351.93	2164.27	1755.14	1375.65	1494.24	1950.81	2104.98	2075.33	2063.47	2134.63	1778.86	1523.89		4038			2223.57
						1102.89	1559.46		3367.97	1351.93	2164.27	1761.07	1381.58	1500.17	1956.74	2110.91	2081.26	2069.4	2140.56	1784.78	1529.82		2757.23			2229.5
						1102.89	1559.46		3367.97	1357.86	2176.13	1761.07	1387.51	1506.1	1956.74	2116.84	2093.12	2075.33	2152.41	1784.78	1535.74		2608.99			2229.5
						1108.82	1571.32		3385.75	1363.79	2182.06	1761.07	1393.44	1506.1	1962.67	2122.77	2099.05	2081.26	2152.41	1784.78	1535.74		2182.06			2229.5
						1108.82	1577.25		3397.61	1369.72	2182.06	1767	1405.3	1512.03	1986.39	2128.7	2099.05	2081.26	2152.41	1784.78	1535.74		2152.41			2235.43
						1114.75	1583.18		3403.54	1375.65	2193.92	1767	1405.3	1512.03	1992.32	2134.63	2099.05	2087.19	2170.2	1790.71	1541.67		2869.89			2235.43
						1114.75	1583.18		3415.4	1375.65	2199.85	1772.93	1411.23	1517.96	1992.32	2140.56	2104.98	2099.05	2176.13	1790.71	1541.67		2549.69			2235.43
						1120.68	1589.11		3433.19	1381.58	2211.71	1778.86	1411.23	1523.89	1998.25	2146.49	2104.98	2099.05	2176.13	1796.64	1541.67		2407.38			2241.36
						1120.68	1595.04		3439.12	1381.58	2217.64	1778.86	1411.23	1529.82	2004.18	2152.41	2104.98	2099.05	2176.13	1796.64	1559.46		3059.63			2247.29
						1120.68	1595.04		3445.05	1393.44	2217.64	1784.78	1411.23	1535.74	2010.11	2158.34	2110.91	2110.91	2182.06	1802.57	1559.46		3273.09			2247.29
						1120.68	1600.97		3462.84	1393.44	2223.57	1796.64	1417.15	1535.74	2016.04	2158.34	2116.84	2110.91	2182.06	1808.5	1559.46		2407.38			2247.29
						1126.61	1606.9		3468.77	1393.44	2235.43	1802.57	1423.08	1541.67	2021.97	2158.34	2116.84	2110.91	2182.06	1808.5	1565.39		2419.24			2253.22
						1126.61	1606.9		3474.7	1405.3	2241.36	1814.43	1429.01	1553.53	2021.97	2158.34	2122.77	2128.7	2182.06	1808.5	1565.39		4542.01			2253.22
						1126.61	1606.9		3504.34	1405.3	2276.93	1820.36	1429.01	1553.53	2027.89	2158.34	2122.77	2128.7	2182.06	1808.5	1565.39		2739.44			2259.15
						1132.54	1606.9		3510.27	1417.15	2276.93	1826.29	1429.01	1553.53	2027.89	2158.34	2128.7	2128.7	2187.99	1814.43	1565.39		2271.01			2265.08
						1138.47	1612.83		3551.78	1417.15	2282.86	1832.22	1429.01	1559.46	2033.82	2164.27	2134.63	2134.63	2193.92	1820.36	1571.32		2543.76			2265.08
						1138.47	1612.83		3575.5	1423.08	2294.72	1832.22	1429.01	1565.39	2039.75	2164.27	2146.49	2134.63	2193.92	1838.15	1577.25		2466.68			2271.01
						1138.47	1618.76		3593.29	1423.08	2294.72	1838.15	1434.94	1571.32	2045.68	2164.27	2158.34	2140.56	2199.85	1844.08	1577.25		2478.54			2271.01
						1144.4	1636.55		3599.22	1429.01	2312.51	1844.08	1434.94	1571.32	2045.68	2176.13	2158.34	2146.49	2205.78	1861.87	1583.18		2223.57			2271.01
						1144.4	1636.55		3617.01	1429.01	2312.51	1844.08	1434.94	1583.18	2057.54	2182.06	2164.27	2146.49	2211.71	1861.87	1583.18		2407.38			2288.79
						1150.33	1642.48		3622.94	1434.94	2336.23	1855.94	1440.87	1583.18	2057.54	2187.99	2164.27	2146.49	2211.71	1891.52	1589.11		2822.45			2294.72
						1150.33	1654.34		3628.86	1440.87	2342.16	1855.94	1440.87	1583.18	2063.47	2187.99	2176.13	2158.34	2217.64	1891.52	1595.04		2431.1			2300.65
						1150.33	1672.12		3640.72	1440.87	2348.09	1855.94	1440.87	1583.18	2069.4	2199.85	2176.13	2158.34	2217.64	1909.3	1595.04		2472.61			2324.37
						1156.26	1672.12		3682.23	1446.8	2359.95	1861.87	1440.87	1589.11	2081.26	2205.78	2176.13	2158.34	2217.64	1915.23	1595.04		3723.74			2324.37
						1162.19	1672.12		3700.02	1452.73	2359.95	1861.87	1446.8	1589.11	2081.26	2211.71	2176.13	2164.27	2217.64	1915.23	1595.04		3201.94			2324.37
						1162.19	1678.05		3705.95	1452.73	2383.67	1861.87	1452.73	1589.11	2087.19	2217.64	2182.06	2176.13	2223.57	1915.23	1600.97		2946.97			2330.3
						1168.11	1683.98		3711.88	1452.73	2383.67	1873.73	1464.59	1589.11	2087.19	2223.57	2182.06	2176.13	2223.57	1927.09	1600.97		2437.03			2336.23
						1168.11	1683.98		3717.81	1452.73	2401.45	1879.66	1464.59	1600.97	2093.12	2223.57	2187.99	2187.99	2229.5	1938.95	1606.9		3528.06			2336.23
						1168.11	1689.91		3723.74	1452.73	2401.45	1879.66	1470.52	1600.97	2104.98	2229.5	2193.92	2193.92	2241.36	1938.95	1606.9		2229.5			2336.23
						1168.11	1701.77		3747.45	1458.66	2413.31	1879.66	1476.45	1600.97	2110.91	2235.43	2193.92	2193.92	2247.29	1944.88	1612.83		3415.4			2336.23
						1168.11	1701.77		3759.31	1458.66	2419.24	1879.66	1482.38	1612.83	2110.91	2241.36	2211.71	2199.85	2247.29	1944.88	1612.83		3474.7			2348.09
						1174.04	1707.7		3759.31	1458.66	2437.03	1879.66	1517.96	1612.83	2116.84	2241.36	2211.71	2199.85	2247.29	1944.88	1618.76		2881.75			2354.02
						1179.97	1707.7		3771.17	1476.45	2437.03	1885.59	1523.89	1612.83	2116.84	2241.36	2211.71	2199.85	2253.22	1950.81	1618.76		3362.04			2354.02
						1179.97	1707.7		3771.17	1476.45	2442.96	1885.59	1535.74	1612.83	2122.77	2241.36	2217.64	2199.85	2253.22	1950.81	1624.69		2359.95			2354.02
						1179.97	1707.7		3783.03	1476.45	2442.96	1885.59	1535.74	1618.76	2128.7	2253.22	2241.36	2199.85	2276.93	1956.74	1624.69		4613.16			2359.95
						1179.97	1719.56		3794.89	1488.31	2454.82	1903.38	1541.67	1624.69	2128.7	2253.22	2259.15	2211.71	2282.86	1956.74	1624.69		3172.29			2377.74
						1185.9	1719.56		3806.75	1494.24	2460.75	1909.3	1541.67	1630.62	2140.56	2253.22	2271.01	2217.64	2282.86	1962.67	1624.69		3130.79			2377.74
						1203.69	1743.28		3830.47	1494.24	2466.68	1915.23	1541.67	1630.62	2146.49	2259.15	2276.93	2223.57	2282.86	1962.67	1630.62		2603.06			2377.74
						1209.62	1755.14		3854.19	1500.17	2466.68	1921.16	1541.67	1630.62	2146.49	2259.15	2282.86	2223.57	2282.86	1974.53	1630.62		3273.09			2377.74
						1209.62	1761.07		3877.9	1500.17	2472.61	1927.09	1547.6	1636.55	2152.41	2259.15	2288.79	2229.5	2282.86	1980.46	1636.55		2976.62			2377.74
						1209.62	1767		3883.83	1506.1	2490.4	1933.02	1559.46	1636.55	2158.34	2259.15	2288.79	2235.43	2282.86	1986.39	1654.34		2769.08			2383.67
						1221.48	1784.78		3883.83	1523.89	2490.4	1950.81	1559.46	1642.48	2158.34	2276.93	2294.72	2235.43	2288.79	1986.39	1654.34		3385.75			2383.67
						1227.41	1784.78		3889.76	1529.82	2496.33	1962.67	1577.25	1642.48	2158.34	2276.93	2300.65	2241.36	2294.72	1986.39	1654.34		2881.75			2389.6
						1227.41	1784.78		3895.69	1535.74	2502.26	1962.67	1583.18	1642.48	2164.27	2282.86	2300.65	2247.29	2300.65	1992.32	1660.26		4856.27			2389.6
						1233.34	1790.71		3919.41	1535.74	2520.04	1968.6	1589.11	1672.12	2164.27	2288.79	2306.58	2247.29	2306.58	1992.32	1666.19		2780.94			2395.52
						1233.34	1802.57		3960.92	1553.53	2520.04	1968.6	1612.83	1672.12	2170.2	2300.65	2306.58	2247.29	2318.44	1992.32	1666.19		2739.44			2401.45
						1251.13	1802.57		3972.78	1559.46	2525.97	1968.6	1612.83	1678.05	2170.2	2300.65	2318.44	2253.22	2318.44	1998.25	1672.12		3421.33			2401.45
						1251.13	1814.43		3990.57	1565.39	2525.97	1974.53	1612.83	1678.05	2176.13	2306.58	2324.37	2265.08	2324.37	2004.18	1672.12		3670.37			2407.38
						1257.06	1820.36		3996.49	1571.32	2525.97	1974.53	1612.83	1678.05	2182.06	2312.51	2324.37	2282.86	2330.3	2004.18	1683.98		2917.32			2407.38
						1262.99	1826.29		4008.35	1571.32	2549.69	1980.46	1618.76	1683.98	2182.06	2318.44	2330.3	2282.86	2330.3	2010.11	1683.98		3676.3			2413.31
						1262.99	1832.22		4014.28	1571.32	2555.62	1992.32	1618.76	1689.91	2193.92	2324.37	2330.3	2288.79	2330.3	2021.97	1683.98		2964.76			2413.31
						1280.78	1838.15		4026.14	1571.32	2567.48	1998.25	1624.69	1695.84	2205.78	2336.23	2330.3	2288.79	2330.3	2021.97	1683.98		2389.6			2413.31
						1280.78	1838.15		4026.14	1571.32	2579.34	2021.97	1624.69	1695.84	2241.36	2336.23	2336.23	2294.72	2336.23	2033.82	1683.98		2312.51			2419.24
						1280.78	1838.15		4032.07	1583.18	2591.2	2027.89	1630.62	1695.84	2241.36	2342.16	2336.23	2300.65	2342.16	2039.75	1683.98		3729.67			2419.24
						1280.78	1844.08		4049.86	1583.18	2597.13	2045.68	1630.62	1707.7	2247.29	2342.16	2342.16	2300.65	2342.16	2039.75	1689.91		3314.6			2425.17
						1280.78	1844.08		4049.86	1583.18	2644.56	2051.61	1642.48	1713.63	2247.29	2354.02	2354.02	2324.37	2342.16	2039.75	1695.84		4292.97			2425.17
						1280.78	1844.08		4049.86	1589.11	2656.42	2051.61	1642.48	1713.63	2265.08	2359.95	2354.02	2324.37	2348.09	2039.75	1701.77		2786.87			2431.1
						1286.71	1855.94		4055.79	1595.04	2668.28	2069.4	1654.34	1713.63	2288.79	2365.88	2359.95	2330.3	2348.09	2045.68	1701.77		3083.35			2437.03
						1286.71	1855.94		4061.72	1600.97	2674.21	2075.33	1660.26	1719.56	2288.79	2371.81	2371.81	2330.3	2359.95	2045.68	1707.7		3107.07			2437.03
						1292.63	1867.8		4067.65	1606.9	2680.14	2075.33	1672.12	1719.56	2294.72	2377.74	2371.81	2336.23	2359.95	2045.68	1707.7		2508.19			2437.03
						1298.56	1879.66		4073.58	1606.9	2697.93	2075.33	1672.12	1725.49	2300.65	2389.6	2371.81	2348.09	2371.81	2051.61	1713.63		3071.49			2442.96
						1304.49	1885.59		4115.08	1612.83	2733.51	2075.33	1672.12	1731.42	2306.58	2389.6	2371.81	2348.09	2377.74	2051.61	1713.63		2626.78			2442.96
						1304.49	1891.52		4126.94	1612.83	2763.16	2081.26	1678.05	1731.42	2312.51	2389.6	2377.74	2354.02	2389.6	2063.47	1713.63		2561.55			2448.89
						1304.49	1891.52		4126.94	1612.83	2769.08	2087.19	1689.91	1737.35	2318.44	2401.45	2377.74	2354.02	2389.6	2063.47	1719.56		4233.68			2454.82
						1310.42	1897.45		4144.73	1624.69	2780.94	2099.05	1695.84	1743.28	2324.37	2401.45	2401.45	2365.88	2395.52	2069.4	1719.56		3018.12			2466.68
						1310.42	1903.38		4162.52	1630.62	2780.94	2104.98	1707.7	1749.21	2324.37	2407.38	2413.31	2365.88	2407.38	2069.4	1725.49		2970.69			2478.54
						1310.42	1903.38		4168.45	1630.62	2792.8	2104.98	1707.7	1749.21	2330.3	2413.31	2419.24	2389.6	2407.38	2069.4	1725.49		3439.12			2484.47
						1316.35	1909.3		4174.38	1636.55	2798.73	2110.91	1707.7	1755.14	2336.23	2419.24	2419.24	2389.6	2407.38	2069.4	1725.49		3006.27			2484.47
						1316.35	1915.23		4192.17	1636.55	2810.59	2110.91	1713.63	1761.07	2365.88	2425.17	2431.1	2389.6	2425.17	2075.33	1731.42		3984.64			2496.33
						1322.28	1927.09		4215.89	1636.55	2810.59	2110.91	1719.56	1767	2371.81	2425.17	2437.03	2395.52	2425.17	2075.33	1749.21		4209.96			2496.33
						1328.21	1933.02		4215.89	1654.34	2822.45	2110.91	1725.49	1767	2383.67	2431.1	2437.03	2401.45	2431.1	2075.33	1755.14		2780.94			2502.26
						1346	1933.02		4245.53	1654.34	2828.38	2134.63	1725.49	1778.86	2383.67	2437.03	2460.75	2401.45	2437.03	2087.19	1755.14		2537.83			2502.26
						1351.93	1938.95		4251.46	1654.34	2834.31	2134.63	1725.49	1778.86	2395.52	2442.96	2466.68	2407.38	2454.82	2087.19	1761.07		2846.17			2508.19
						1357.86	1938.95		4257.39	1672.12	2834.31	2140.56	1731.42	1790.71	2395.52	2448.89	2466.68	2407.38	2460.75	2093.12	1767		3818.61			2508.19
						1357.86	1938.95		4263.32	1678.05	2834.31	2140.56	1731.42	1790.71	2401.45	2448.89	2472.61	2413.31	2466.68	2093.12	1772.93		2780.94			2508.19
						1369.72	1950.81		4263.32	1683.98	2840.24	2140.56	1737.35	1796.64	2401.45	2448.89	2472.61	2413.31	2472.61	2099.05	1772.93		3788.96			2514.12
						1375.65	1950.81		4263.32	1683.98	2858.03	2158.34	1749.21	1802.57	2401.45	2460.75	2478.54	2413.31	2478.54	2099.05	1784.78		3806.75			2520.04
						1375.65	1956.74		4310.76	1689.91	2858.03	2170.2	1749.21	1808.5	2401.45	2466.68	2478.54	2413.31	2484.47	2110.91	1784.78		2881.75			2520.04
						1375.65	1962.67		4322.62	1689.91	2881.75	2170.2	1761.07	1808.5	2413.31	2478.54	2478.54	2419.24	2484.47	2110.91	1796.64		3350.18			2525.97
						1381.58	1968.6		4358.2	1689.91	2893.6	2182.06	1767	1808.5	2413.31	2502.26	2478.54	2425.17	2484.47	2116.84	1796.64		2632.71			2525.97
						1381.58	1980.46		4375.98	1689.91	2893.6	2187.99	1767	1814.43	2419.24	2508.19	2484.47	2431.1	2484.47	2116.84	1802.57		3344.25			2531.9
						1387.51	1980.46		4381.91	1689.91	2911.39	2193.92	1767	1826.29	2425.17	2508.19	2484.47	2431.1	2490.4	2122.77	1808.5		2478.54			2537.83
						1387.51	1980.46		4405.63	1701.77	2917.32	2199.85	1767	1832.22	2431.1	2508.19	2484.47	2431.1	2490.4	2140.56	1826.29		2680.14			2537.83
						1399.37	1998.25		4411.56	1701.77	2935.11	2205.78	1778.86	1838.15	2431.1	2514.12	2496.33	2437.03	2496.33	2140.56	1826.29		3006.27			2537.83
						1405.3	1998.25		4417.49	1701.77	2935.11	2205.78	1778.86	1838.15	2431.1	2520.04	2502.26	2437.03	2502.26	2164.27	1826.29		4281.11			2537.83
						1411.23	2004.18		4429.35	1701.77	2935.11	2211.71	1778.86	1850.01	2431.1	2520.04	2508.19	2437.03	2514.12	2170.2	1832.22		4109.16			2549.69
						1417.15	2004.18		4435.28	1707.7	2941.04	2235.43	1784.78	1850.01	2431.1	2520.04	2508.19	2437.03	2520.04	2187.99	1832.22		2674.21			2549.69
						1423.08	2021.97		4453.07	1719.56	2952.9	2241.36	1784.78	1850.01	2437.03	2520.04	2508.19	2448.89	2520.04	2199.85	1838.15		2680.14			2555.62
						1429.01	2027.89		4464.93	1719.56	2976.62	2253.22	1784.78	1855.94	2437.03	2520.04	2508.19	2448.89	2520.04	2199.85	1850.01		3391.68			2561.55
						1440.87	2033.82		4488.64	1737.35	2982.55	2253.22	1784.78	1861.87	2448.89	2520.04	2508.19	2454.82	2520.04	2211.71	1861.87		3391.68			2567.48
						1446.8	2051.61		4488.64	1737.35	2988.48	2253.22	1796.64	1861.87	2454.82	2525.97	2520.04	2460.75	2525.97	2217.64	1879.66		3925.34			2573.41
						1446.8	2051.61		4494.57	1737.35	2994.41	2259.15	1802.57	1873.73	2460.75	2531.9	2549.69	2466.68	2525.97	2217.64	1891.52		3848.26			2573.41
						1446.8	2057.54		4494.57	1743.28	2994.41	2265.08	1802.57	1879.66	2460.75	2537.83	2573.41	2466.68	2531.9	2217.64	1897.45		3658.51			2573.41
						1458.66	2057.54		4518.29	1743.28	3012.19	2265.08	1808.5	1879.66	2466.68	2543.76	2579.34	2472.61	2531.9	2235.43	1909.3		4198.1			2579.34
						1458.66	2063.47		4542.01	1749.21	3024.05	2265.08	1808.5	1885.59	2466.68	2549.69	2585.27	2478.54	2537.83	2247.29	1915.23		3634.79			2579.34
						1464.59	2063.47		4559.8	1761.07	3024.05	2276.93	1814.43	1885.59	2484.47	2555.62	2591.2	2496.33	2543.76	2253.22	1915.23		4630.95			2579.34
						1482.38	2069.4		4577.59	1772.93	3024.05	2276.93	1814.43	1897.45	2490.4	2567.48	2591.2	2514.12	2549.69	2253.22	1921.16		2893.6			2579.34
						1482.38	2069.4		4595.38	1778.86	3041.84	2288.79	1820.36	1903.38	2490.4	2567.48	2597.13	2514.12	2573.41	2259.15	1921.16		3041.84			2591.2
						1488.31	2087.19		4601.31	1790.71	3047.77	2300.65	1820.36	1903.38	2502.26	2573.41	2597.13	2514.12	2585.27	2271.01	1938.95		2383.67			2591.2
						1488.31	2087.19		4607.23	1802.57	3053.7	2312.51	1820.36	1903.38	2508.19	2573.41	2614.92	2514.12	2591.2	2288.79	1938.95		3522.13			2591.2
						1523.89	2093.12		4636.88	1808.5	3053.7	2312.51	1826.29	1921.16	2514.12	2585.27	2626.78	2514.12	2591.2	2288.79	1938.95		4304.83			2597.13
						1541.67	2093.12		4636.88	1808.5	3101.14	2318.44	1838.15	1927.09	2514.12	2585.27	2626.78	2525.97	2603.06	2288.79	1950.81		2988.48			2603.06
						1547.6	2099.05		4666.53	1814.43	3160.43	2318.44	1844.08	1927.09	2520.04	2585.27	2632.71	2525.97	2603.06	2294.72	1962.67		3284.95			2603.06
						1553.53	2099.05		4672.46	1814.43	3172.29	2336.23	1855.94	1933.02	2531.9	2591.2	2662.35	2525.97	2608.99	2300.65	1962.67		2769.08			2608.99
						1553.53	2099.05		4708.04	1820.36	3178.22	2342.16	1867.8	1933.02	2537.83	2597.13	2668.28	2525.97	2608.99	2306.58	1962.67		3427.26			2620.85
						1559.46	2110.91		4719.9	1820.36	3178.22	2342.16	1873.73	1938.95	2573.41	2597.13	2668.28	2537.83	2614.92	2312.51	1974.53		3919.41			2626.78
						1565.39	2116.84		4725.83	1844.08	3219.73	2342.16	1891.52	1938.95	2573.41	2603.06	2668.28	2567.48	2632.71	2318.44	1974.53		3800.82			2626.78
						1571.32	2122.77		4731.75	1844.08	3225.66	2342.16	1903.38	1944.88	2585.27	2603.06	2668.28	2567.48	2632.71	2324.37	1974.53		2650.49			2632.71
						1571.32	2122.77		4737.68	1850.01	3302.74	2348.09	1909.3	1950.81	2591.2	2614.92	2674.21	2567.48	2632.71	2324.37	1974.53		2709.79			2644.56
						1571.32	2128.7		4737.68	1867.8	3326.46	2354.02	1915.23	1950.81	2597.13	2632.71	2674.21	2573.41	2638.64	2324.37	1974.53		3848.26			2644.56
						1577.25	2128.7		4767.33	1891.52	3326.46	2359.95	1921.16	1956.74	2603.06	2632.71	2686.07	2573.41	2638.64	2336.23	1974.53		2899.53			2650.49
						1583.18	2128.7		4767.33	1891.52	3332.39	2371.81	1921.16	1956.74	2614.92	2638.64	2709.79	2585.27	2644.56	2336.23	1974.53		2810.59			2656.42
						1583.18	2140.56		4838.49	1933.02	3356.11	2371.81	1921.16	1956.74	2632.71	2638.64	2709.79	2585.27	2656.42	2336.23	1980.46		2591.2			2656.42
						1583.18	2146.49		4891.85	1950.81	3373.9	2377.74	1921.16	1956.74	2644.56	2644.56	2715.72	2585.27	2662.35	2342.16	1980.46		3379.82			2662.35
						1595.04	2152.41		4909.64	1962.67	3373.9	2383.67	1921.16	1962.67	2644.56	2644.56	2721.65	2591.2	2668.28	2342.16	1980.46		3379.82			2662.35
						1595.04	2158.34		4933.36	1962.67	3385.75	2401.45	1921.16	1968.6	2644.56	2644.56	2721.65	2603.06	2668.28	2354.02	1986.39		4328.55			2662.35
						1600.97	2158.34		4968.94	1974.53	3385.75	2407.38	1927.09	1968.6	2644.56	2650.49	2727.58	2603.06	2680.14	2359.95	1986.39		3617.01			2668.28
						1606.9	2164.27		4968.94	1974.53	3403.54	2419.24	1933.02	1974.53	2650.49	2650.49	2733.51	2608.99	2680.14	2359.95	2004.18		3018.12			2668.28
						1618.76	2170.2		4974.86	1992.32	3427.26	2425.17	1944.88	1980.46	2650.49	2668.28	2733.51	2608.99	2680.14	2365.88	2004.18		3664.44			2674.21
						1618.76	2170.2		4980.79	2016.04	3433.19	2437.03	1950.81	1992.32	2650.49	2674.21	2745.37	2620.85	2692	2365.88	2010.11		3599.22			2680.14
						1618.76	2170.2		4986.72	2027.89	3439.12	2437.03	1950.81	2010.11	2662.35	2680.14	2757.23	2626.78	2697.93	2377.74	2027.89		3267.16			2680.14
						1618.76	2176.13		5010.44	2057.54	3439.12	2437.03	1950.81	2010.11	2662.35	2680.14	2763.16	2626.78	2703.86	2377.74	2027.89		2834.31			2686.07
						1624.69	2176.13		5016.37	2063.47	3439.12	2442.96	1956.74	2016.04	2680.14	2680.14	2763.16	2626.78	2703.86	2389.6	2033.82		2733.51			2692
						1630.62	2182.06		5022.3	2081.26	3439.12	2448.89	1956.74	2027.89	2697.93	2686.07	2763.16	2626.78	2709.79	2389.6	2033.82		3338.32			2692
						1660.26	2187.99		5046.02	2093.12	3439.12	2460.75	1956.74	2027.89	2703.86	2686.07	2786.87	2632.71	2709.79	2395.52	2039.75		3996.49			2692
						1666.19	2187.99		5051.95	2128.7	3462.84	2466.68	1962.67	2033.82	2709.79	2692	2786.87	2632.71	2715.72	2407.38	2057.54		3000.34			2697.93
						1666.19	2199.85		5099.38	2140.56	3462.84	2502.26	1962.67	2039.75	2709.79	2692	2798.73	2656.42	2733.51	2413.31	2057.54		4204.03			2715.72
						1672.12	2205.78		5134.96	2158.34	3468.77	2502.26	1962.67	2045.68	2751.3	2703.86	2804.66	2674.21	2739.44	2425.17	2057.54		3403.54			2715.72
						1672.12	2223.57		5152.75	2158.34	3498.42	2508.19	1962.67	2051.61	2757.23	2709.79	2810.59	2680.14	2739.44	2425.17	2063.47		3101.14			2721.65
						1672.12	2223.57		5158.68	2193.92	3498.42	2508.19	1962.67	2057.54	2780.94	2715.72	2810.59	2686.07	2751.3	2442.96	2069.4		2757.23			2721.65
						1672.12	2223.57		5170.54	2199.85	3587.36	2531.9	1968.6	2063.47	2792.8	2715.72	2816.52	2692	2757.23	2442.96	2075.33		3308.67			2733.51
						1678.05	2235.43			2223.57	3587.36	2537.83	1968.6	2063.47	2792.8	2721.65	2822.45	2697.93	2763.16	2448.89	2075.33		3528.06			2751.3
						1683.98	2247.29			2229.5	3605.15	2561.55	1968.6	2075.33	2804.66	2721.65	2828.38	2703.86	2763.16	2460.75	2081.26		3053.7			2751.3
						1695.84	2253.22			2241.36	3634.79	2573.41	1968.6	2075.33	2822.45	2739.44	2834.31	2703.86	2769.08	2466.68	2081.26		3053.7			2751.3
						1701.77	2253.22			2241.36	3640.72	2579.34	1968.6	2081.26	2834.31	2739.44	2834.31	2709.79	2769.08	2472.61	2087.19		3243.45			2757.23
						1701.77	2253.22			2276.93	3652.58	2579.34	1968.6	2104.98	2840.24	2751.3	2834.31	2709.79	2786.87	2508.19	2134.63		4951.15			2757.23
						1707.7	2265.08			2276.93	3652.58	2597.13	1980.46	2128.7	2846.17	2751.3	2846.17	2715.72	2786.87	2543.76	2140.56		3320.53			2757.23
						1707.7	2288.79			2282.86	3682.23	2603.06	1980.46	2134.63	2852.1	2751.3	2846.17	2721.65	2786.87	2543.76	2140.56		3747.45			2763.16
						1707.7	2288.79			2294.72	3753.38	2632.71	1980.46	2146.49	2863.96	2780.94	2852.1	2745.37	2786.87	2549.69	2152.41		3427.26			2769.08
						1713.63	2288.79			2300.65	3812.68	2644.56	2004.18	2152.41	2863.96	2786.87	2863.96	2745.37	2798.73	2549.69	2152.41		3373.9			2769.08
						1713.63	2294.72			2306.58	3818.61	2644.56	2004.18	2152.41	2869.89	2786.87	2869.89	2751.3	2804.66	2555.62	2158.34		4067.65			2775.01
						1719.56	2294.72			2336.23	3860.12	2650.49	2004.18	2152.41	2875.82	2786.87	2875.82	2751.3	2816.52	2579.34	2164.27		2905.46			2798.73
						1737.35	2294.72			2348.09	3883.83	2650.49	2027.89	2170.2	2881.75	2798.73	2887.67	2751.3	2834.31	2579.34	2176.13		4334.48			2810.59
						1737.35	2306.58			2354.02	3889.76	2650.49	2039.75	2170.2	2881.75	2798.73	2899.53	2757.23	2846.17	2585.27	2182.06		3848.26			2834.31
						1737.35	2312.51			2354.02	3907.55	2656.42	2039.75	2182.06	2881.75	2804.66	2899.53	2757.23	2881.75	2591.2	2193.92		5164.61			2840.24
						1737.35	2312.51			2383.67	3984.64	2656.42	2045.68	2182.06	2899.53	2810.59	2917.32	2769.08	2881.75	2597.13	2193.92		2104.98			2840.24
						1761.07	2318.44			2395.52		2662.35	2045.68	2187.99	2911.39	2822.45	2917.32	2769.08	2881.75	2597.13	2205.78		3166.36			2846.17
						1767	2324.37			2401.45		2662.35	2045.68	2193.92	2929.18	2822.45	2923.25	2786.87	2887.67	2626.78	2205.78		2929.18			2852.1
						1772.93	2324.37			2413.31		2697.93	2051.61	2199.85	2946.97	2828.38	2952.9	2792.8	2887.67	2632.71	2217.64		4607.23			2863.96
						1778.86	2324.37			2460.75		2709.79	2063.47	2199.85	2952.9	2834.31	2952.9	2792.8	2905.46	2644.56	2217.64		3741.53			2863.96
						1778.86	2330.3			2484.47		2709.79	2069.4	2205.78	2958.83	2846.17	2958.83	2798.73	2905.46	2644.56	2259.15		3741.53			2869.89
						1796.64	2330.3			2502.26		2715.72	2075.33	2211.71	2964.76	2863.96	2958.83	2804.66	2917.32	2650.49	2265.08		3759.31			2875.82
						1802.57	2336.23			2508.19		2715.72	2093.12	2211.71	2970.69	2869.89	2958.83	2804.66	2952.9	2650.49	2282.86		3765.24			2881.75
						1808.5	2342.16			2525.97		2739.44	2099.05	2217.64	2976.62	2869.89	2970.69	2810.59	2952.9	2656.42	2282.86		4547.94			2893.6
						1832.22	2342.16			2531.9		2745.37	2110.91	2217.64	2982.55	2881.75	2970.69	2810.59	2958.83	2668.28	2282.86		2958.83			2899.53
						1838.15	2348.09			2531.9		2775.01	2110.91	2229.5	2994.41	2905.46	2976.62	2816.52	2964.76	2674.21	2288.79		3836.4			2899.53
						1838.15	2348.09			2537.83		2775.01	2116.84	2241.36	3000.34	2911.39	2982.55	2816.52	2964.76	2686.07	2294.72		3421.33			2941.04
						1838.15	2354.02			2543.76		2775.01	2122.77	2241.36	3006.27	2911.39	2988.48	2834.31	2970.69	2697.93	2306.58		4322.62			2941.04
						1844.08	2371.81			2543.76		2786.87	2122.77	2247.29	3012.19	2911.39	2988.48	2834.31	2976.62	2703.86	2312.51		2869.89			2941.04
						1850.01	2371.81			2549.69		2798.73	2140.56	2247.29	3041.84	2923.25	2994.41	2852.1	2982.55	2709.79	2318.44		5419.58			2952.9
						1850.01	2389.6			2555.62		2798.73	2140.56	2247.29	3047.77	2929.18	3018.12	2875.82	2988.48	2709.79	2324.37		3711.88			2952.9
						1867.8	2389.6			2567.48		2816.52	2146.49	2247.29	3065.56	2935.11	3035.91	2875.82	3000.34	2721.65	2324.37		3836.4			2958.83
						1897.45	2389.6			2620.85		2822.45	2146.49	2247.29	3077.42	2941.04	3041.84	2875.82	3006.27	2733.51	2336.23		3184.15			2964.76
						1927.09	2395.52			2650.49		2822.45	2146.49	2247.29	3077.42	2941.04	3041.84	2893.6	3006.27	2733.51	2348.09		3225.66			2988.48
						1933.02	2401.45			2686.07		2846.17	2164.27	2253.22	3095.21	2946.97	3059.63	2893.6	3035.91	2739.44	2348.09		3166.36			2994.41
						1962.67	2401.45			2692		2852.1	2176.13	2253.22	3101.14	2958.83	3065.56	2899.53	3035.91	2739.44	2348.09		3308.67			3000.34
						1962.67	2407.38			2703.86		2852.1	2176.13	2271.01	3107.07	2976.62	3065.56	2935.11	3041.84	2739.44	2354.02		4251.46			3012.19
						1968.6	2407.38			2739.44		2858.03	2176.13	2276.93	3113	2976.62	3083.35	2958.83	3053.7	2751.3	2354.02		3889.76			3018.12
						1980.46	2425.17			2763.16		2869.89	2176.13	2276.93	3160.43	2982.55	3089.28	2964.76	3053.7	2751.3	2365.88		3617.01			3018.12
						1986.39	2437.03			2792.8		2875.82	2182.06	2282.86	3166.36	2988.48	3101.14	2970.69	3053.7	2775.01	2371.81		3901.62			3018.12
						1986.39	2437.03			2798.73		2899.53	2205.78	2282.86	3166.36	2994.41	3101.14	3000.34	3065.56	2775.01	2407.38		3462.84			3024.05
						1992.32	2442.96			2816.52		2899.53	2211.71	2282.86	3172.29	3006.27	3107.07	3000.34	3071.49	2786.87	2419.24		4014.28			3024.05
						2004.18	2466.68			2929.18		2917.32	2217.64	2300.65	3172.29	3012.19	3113	3006.27	3077.42	2816.52	2431.1		4014.28			3029.98
						2010.11	2490.4			2946.97		2917.32	2217.64	2312.51	3184.15	3029.98	3118.93	3012.19	3083.35	2816.52	2437.03		3261.23			3029.98
						2016.04	2520.04			2964.76		2917.32	2217.64	2312.51	3190.08	3029.98	3130.79	3012.19	3089.28	2828.38	2442.96		3889.76			3047.77
						2027.89	2531.9			3065.56		2923.25	2229.5	2330.3	3190.08	3035.91	3142.64	3012.19	3113	2834.31	2448.89		4073.58			3053.7
						2033.82	2537.83			3172.29		2935.11	2235.43	2330.3	3207.87	3065.56	3148.57	3024.05	3118.93	2834.31	2454.82		4802.91			3053.7
						2033.82	2537.83			3196.01		2941.04	2241.36	2336.23	3207.87	3077.42	3160.43	3029.98	3142.64	2834.31	2460.75		3646.65			3071.49
						2039.75	2549.69			3231.59		2946.97	2241.36	2342.16	3213.8	3083.35	3160.43	3029.98	3142.64	2852.1	2472.61		3071.49			3077.42
						2039.75	2549.69			3231.59		2952.9	2241.36	2348.09	3219.73	3089.28	3166.36	3035.91	3148.57	2852.1	2484.47		4506.43			3077.42
						2045.68	2549.69			3231.59		2958.83	2253.22	2359.95	3219.73	3095.21	3178.22	3047.77	3178.22	2863.96	2496.33		3830.47			3095.21
						2051.61	2549.69			3296.81		2958.83	2259.15	2401.45	3225.66	3101.14	3184.15	3065.56	3184.15	2881.75	2496.33		3954.99			3101.14
						2057.54	2549.69			3450.98		2964.76	2282.86	2419.24	3231.59	3101.14	3184.15	3065.56	3190.08	2887.67	2496.33		4292.97			3130.79
						2063.47	2561.55			3533.99		2970.69	2300.65	2425.17	3243.45	3107.07	3196.01	3089.28	3201.94	2893.6	2496.33		4749.54			3142.64
						2069.4	2561.55			3925.34		2994.41	2306.58	2454.82	3279.02	3118.93	3207.87	3101.14	3207.87	2917.32	2496.33		3445.05			3154.5
						2069.4	2567.48			3925.34		3012.19	2324.37	2454.82	3290.88	3130.79	3213.8	3113	3213.8	2935.11	2502.26		4879.99			3172.29
						2069.4	2567.48			4174.38		3012.19	2365.88	2460.75	3344.25	3142.64	3219.73	3118.93	3219.73	2935.11	2508.19		3806.75			3178.22
						2087.19	2567.48			4198.1		3024.05	2365.88	2472.61	3350.18	3148.57	3225.66	3124.86	3231.59	2964.76	2520.04		3646.65			3178.22
						2104.98	2573.41			4221.82		3047.77	2365.88	2472.61	3362.04	3154.5	3249.38	3142.64	3237.52	2982.55	2525.97		4257.39			3184.15
						2128.7	2585.27					3065.56	2371.81	2490.4	3373.9	3154.5	3261.23	3142.64	3243.45	2988.48	2531.9		3848.26			3184.15
						2134.63	2591.2					3077.42	2377.74	2496.33	3379.82	3160.43	3267.16	3154.5	3249.38	2988.48	2531.9		4364.12			3184.15
						2146.49	2591.2					3077.42	2383.67	2496.33	3391.68	3166.36	3279.02	3154.5	3249.38	2994.41	2549.69		3949.06			3190.08
						2146.49	2597.13					3083.35	2431.1	2496.33	3439.12	3172.29	3279.02	3154.5	3249.38	2994.41	2549.69		3777.1			3196.01
						2146.49	2597.13					3089.28	2454.82	2502.26	3468.77	3184.15	3284.95	3172.29	3261.23	3018.12	2555.62		3682.23			3201.94
						2152.41	2603.06					3136.71	2466.68	2508.19	3498.42	3190.08	3302.74	3178.22	3267.16	3035.91	2561.55		4085.44			3201.94
						2164.27	2614.92					3178.22	2466.68	2520.04	3516.2	3201.94	3302.74	3201.94	3273.09	3035.91	2561.55		5787.21			3207.87
						2164.27	2626.78					3178.22	2478.54	2525.97	3522.13	3207.87	3308.67	3201.94	3273.09	3035.91	2561.55		5022.3			3219.73
						2170.2	2626.78					3184.15	2484.47	2531.9	3533.99	3207.87	3314.6	3207.87	3302.74	3047.77	2567.48		5022.3			3219.73
						2187.99	2626.78					3184.15	2484.47	2537.83	3533.99	3225.66	3326.46	3213.8	3308.67	3077.42	2585.27		4530.15			3243.45
						2193.92	2638.64					3184.15	2490.4	2561.55	3563.64	3249.38	3344.25	3231.59	3314.6	3083.35	2597.13		4630.95			3249.38
						2193.92	2650.49					3190.08	2496.33	2573.41	3575.5	3255.3	3356.11	3237.52	3320.53	3124.86	2608.99		3889.76			3255.3
						2199.85	2650.49					3201.94	2496.33	2585.27	3575.5	3279.02	3356.11	3255.3	3332.39	3130.79	2614.92		3818.61			3279.02
						2205.78	2680.14					3201.94	2496.33	2626.78	3587.36	3296.81	3367.97	3267.16	3338.32	3130.79	2626.78		4198.1			3284.95
						2265.08	2686.07					3207.87	2502.26	2632.71	3605.15	3302.74	3379.82	3267.16	3338.32	3136.71	2644.56		4275.18			3284.95
						2276.93	2692					3213.8	2514.12	2656.42	3617.01	3320.53	3391.68	3273.09	3350.18	3148.57	2662.35		5710.13			3290.88
						2282.86	2692					3225.66	2514.12	2715.72	3628.86	3338.32	3397.61	3284.95	3362.04	3172.29	2668.28		4796.98			3296.81
						2312.51	2715.72					3225.66	2525.97	2721.65	3640.72	3344.25	3421.33	3308.67	3379.82	3184.15	2680.14		4121.01			3296.81
						2318.44	2715.72					3255.3	2531.9	2733.51	3646.65	3362.04	3433.19	3314.6	3391.68	3190.08	2692		4316.69			3302.74
						2330.3	2727.58					3267.16	2549.69	2780.94	3658.51	3367.97	3450.98	3338.32	3391.68	3213.8	2692		4121.01			3302.74
						2371.81	2739.44					3326.46	2549.69	2780.94	3658.51	3367.97	3462.84	3350.18	3409.47	3225.66	2697.93		5911.73			3320.53
						2395.52	2757.23					3344.25	2573.41	2786.87	3664.44	3385.75	3468.77	3356.11	3415.4	3261.23	2703.86		4049.86			3362.04
						2401.45	2757.23					3379.82	2591.2	2792.8	3682.23	3391.68	3492.49	3362.04	3421.33	3267.16	2715.72		4192.17			3367.97
						2431.1	2775.01					3421.33	2608.99	2804.66	3711.88	3391.68	3492.49	3367.97	3433.19	3284.95	2715.72		4038			3409.47
						2437.03	2804.66					3421.33	2614.92	2804.66	3783.03	3397.61	3492.49	3433.19	3462.84	3290.88	2739.44		4666.53			3409.47
						2460.75	2840.24					3427.26	2620.85	2816.52	3788.96	3403.54	3504.34	3433.19	3468.77	3296.81	2739.44		4767.33			3409.47
						2466.68	2858.03					3462.84	2644.56	2816.52	3800.82	3415.4	3504.34	3474.7	3498.42	3302.74	2745.37		5247.62			3415.4
						2472.61	2863.96					3462.84	2662.35	2816.52	3806.75	3415.4	3504.34	3480.63	3504.34	3367.97	2745.37		4874.06			3415.4
						2490.4	2863.96					3516.2	2668.28	2822.45	3812.68	3433.19	3510.27	3486.56	3510.27	3403.54	2786.87		5111.24			3456.91
						2490.4	2869.89					3533.99	2686.07	2840.24	3830.47	3445.05	3522.13	3510.27	3533.99	3415.4	2798.73					3474.7
						2496.33	2869.89					3539.92	2709.79	2852.1	3848.26	3445.05	3528.06	3516.2	3539.92	3450.98	2804.66					3510.27
						2502.26	2881.75					3551.78	2715.72	2852.1	3854.19	3445.05	3533.99	3551.78	3539.92	3450.98	2881.75					3539.92
						2502.26	2887.67					3581.43	2739.44	2881.75	3877.9	3450.98	3539.92	3557.71	3545.85	3456.91	2881.75					3575.5
						2561.55	2887.67					3605.15	2745.37	2893.6	3877.9	3468.77	3539.92	3563.64	3557.71	3468.77	2887.67					3581.43
						2585.27	2899.53					3628.86	2745.37	2893.6	3883.83	3468.77	3551.78	3628.86	3593.29	3498.42	2893.6					3593.29
						2603.06	2917.32					3634.79	2757.23	2905.46	3907.55	3486.56	3557.71	3658.51	3599.22	3528.06	2899.53					3599.22
						2603.06	2929.18					3676.3	2840.24	2923.25	3919.41	3486.56	3563.64	3664.44	3617.01	3587.36	2923.25					3605.15
						2644.56	2941.04					3676.3	2846.17	2941.04	3937.2	3492.49	3563.64	3688.16	3617.01	3688.16	2941.04					3617.01
						2650.49	2952.9					3682.23	2852.1	2964.76	3943.13	3492.49	3581.43	3717.81	3622.94	3717.81	2941.04					3622.94
						2668.28	2958.83					3682.23	2858.03	2976.62	4020.21	3498.42	3599.22	3717.81	3652.58	3729.67	2988.48					3658.51
						2680.14	3000.34					3700.02	2858.03	2994.41	4091.37	3504.34	3605.15	3753.38	3682.23	3741.53	2994.41					3670.37
						2680.14	3024.05					3700.02	2863.96	3000.34	4103.23	3516.2	3611.08	3777.1	3729.67	3747.45	3029.98					3741.53
						2692	3024.05					3711.88	2863.96	3000.34	4103.23	3528.06	3652.58	3800.82	3741.53	3753.38	3041.84					3753.38
						2697.93	3029.98					3729.67	2863.96	3006.27	4109.16	3528.06	3664.44	3836.4	3741.53	3759.31	3041.84					3753.38
						2721.65	3065.56					3747.45	2905.46	3041.84	4126.94	3563.64	3670.37	3842.33	3747.45	3765.24	3047.77					3759.31
						2733.51	3077.42					3777.1	2911.39	3059.63	4227.75	3575.5	3688.16	3871.97	3848.26	3794.89	3059.63					3771.17
						2745.37	3095.21					3800.82	2929.18	3083.35	4239.6	3587.36	3694.09	3895.69	3848.26	3818.61	3065.56					3777.1
						2763.16	3101.14					3818.61	2929.18	3124.86	4334.48	3593.29	3747.45	3895.69	3866.05	3848.26	3089.28					3812.68
						2763.16	3124.86					3824.54	2929.18	3160.43	4334.48	3617.01	3753.38	3937.2	3889.76	3860.12	3095.21					3836.4
						2816.52	3142.64					3830.47	2946.97	3178.22	4405.63	3652.58	3777.1	3996.49	3895.69	3860.12	3101.14					3854.19
						2822.45	3148.57					3836.4	2964.76	3255.3	4500.5	3652.58	3788.96	4002.42	3925.34	3866.05	3107.07					3860.12
[truncated: 28 more rows]

## Sheet: Fig. 3E
WT						Saline						micro-Dys						midi-Dys						Full-Dys
[truncated: 2,002 more rows]

[truncated: 37 more sheets: Fig.3F, Fig. 3G, Fig. 3H, Fig. 4A, Fig. 4B, Fig. 4C, Fig. 4D, Fig. 5A, Fig. 5B, Fig. 5C, Fig. 6A, Fig. 6B, Fig. 6C, Fig. 6D, Fig. 6E, Fig. 7A, Fig. 7B, Fig. 7C, Fig. 7D, Fig. 7E …]
